# Supplementary material for: Acetylation of the yeast Hsp40 chaperone protein Ydj1 fine-tunes proteostasis and translational fidelity
Source: PLoS Genet. 2024 Dec 9;20(12):e1011338. doi: 10.1371/journal.pgen.1011338 (PMC11658694; doi:10.1371/journal.pgen.1011338)
Supplement: S1 Table — (XLSX) [file pgen.1011338.s003.xlsx]

## Sheet: Sheet1
Table 1. Yeast strains and plasmids used in this study
Yeast Strain	Genotype	Reference/Source
yAT28	MATα S288c (BY4742) ydj1∆::KanMX4	Euroscarf
yAT8	MATα S288c (BY4742) his3Δ1 leu2Δ0 lys2Δ0 ura3Δ0	Euroscarf
Plasmid	Description	Reference/Source
pAT743	pYCP-HIS3-GPD-Ydj1-FLAG	Vector Builder
pAT744	pYCP-HIS3-GPD-Ydj1 (K23Q)-FLAG	Vector Builder
pAT745	pYCP-HIS3-GPD-Ydj1 (K24Q)-FLAG	Vector Builder
pAT746	pYCP-HIS3-GPD-Ydj1-(K32Q)-FLAG	Vector Builder
pAT747	pYCP-HIS3-GPD-Ydj1-(K37Q)-FLAG	Vector Builder
pAT748	pYCP-HIS3-GPD-Ydj1 (K46Q)-FLAG	Vector Builder
pAT749	pYCP-HIS3-GPD-Ydj1 (K48Q)-FLAG	Vector Builder
pAT750	pYCP-HIS3-GPD-Ydj1 (6KQ)-FLAG	Vector Builder
pAT751	pYCP-HIS3-GPD-Ydj1 (K23R)-FLAG	Vector Builder
pAT752	pYCP-HIS3-GPD-Ydj1 (K24R)-FLAG	Vector Builder
pAT753	pYCP-HIS3-GPD-Ydj1 (K32R)-FLAG	Vector Builder
pAT754	pYCP-HIS3-GPD-Ydj1 (K37R)-FLAG	Vector Builder
pAT755	pYCP-HIS3-GPD-Ydj1 (K46R)-FLAG	Vector Builder
pAT756	pYCP-HIS3-GPD-Ydj1 (K48R)-FLAG	Vector Builder
pAT757	pYCP-HIS3-GPD-Ydj1 (6KR)-FLAG	Vector Builder
pAT870	pRSETA	This Study
pAT983	HIS-Ydj1 (WT) pRSETA	GenScript
pAT984	HIS-Ydj1 (K23Q) pRSETA	GenScript
pAT985	HIS-Ydj1 (K23R) pRSETA	GenScript
pAT986	HIS-Ydj1 (K37Q) pRSETA	GenScript
pAT987	HIS-Ydj1 (K37R) pRSETA	GenScript
pAT988	HIS-Ydj1 (6KQ) pRSETA	GenScript
pAT989	HIS-Ydj1 (6KR) pRSETA	GenScript
pAT1097	pJD RAUG/FAUG	Dr. John Lorsch
pAT1098	pJD RAUG/FUUG	Dr. John Lorsch
pAT1157	pBG1805-GAL1 promoter-ZZ-HA-RPL6A	Dharmacon, Yeast ORF Library
pAT1158	pBG1805-GAL1 promoter-ZZ-HA-RPL6B	Dharmacon, Yeast ORF Library
pAT1159	pBG1805-GAL1 promoter-ZZ-HA-RPS0A	Dharmacon, Yeast ORF Library
pAT1160	pBG1805-GAL1 promoter-ZZ-HA-RPS3	Dharmacon, Yeast ORF Library
pAT1161	pBG1805-GAL1 promoter-ZZ-HA-GCD11	Dharmacon, Yeast ORF Library
pAT1162	pYCplac111-Hsc82-Glu	Mehdi Mollapour
