# Supplementary material for: Acetylation of the yeast Hsp40 chaperone protein Ydj1 fine-tunes proteostasis and translational fidelity
Source: PLoS Genet. 2024 Dec 9;20(12):e1011338. doi: 10.1371/journal.pgen.1011338 (PMC11658694; doi:10.1371/journal.pgen.1011338)
Supplement: S2 Table — (XLSX) [file pgen.1011338.s004.xlsx]

## Sheet: Key
Tab title	Content
KQKR Interactome	log2 fold change Interaction differences between KQ and KR Ydj1 complexes
KQKR Interactome by category	Interactome data sorted into the GO categories used for the interactome figure 4B
Remaining tabs	These are the data for the Ven diagram in figure 4c

## Sheet: KQKR interactome
Table S2. Summary of Ydj1 interaction data. Protein name and interaction change (log2 6KQ/6KR) are listed.
Protein name	Log2 Interaction change (6KQ/6KR)
COF1	-3.36579
RPS31	-3.16206
UGP1	-3.13478
GPD1	-2.9283
SIS1	-2.90573
THR4	-2.90354
LSP1	-2.87332
THI20	-2.77638
DYS1	-2.71111
RIB4	-2.6463
MDH1	-2.62076
SBE2	-2.45918
MRH1	-2.38927
YNK1	-2.2592
PFK2	-2.15717
HSP31	-2.11347
MMF1	-2.10081
PIL1	-2.09189
MET17	-2.00676
SCS2	-1.8949
YHR097C	-1.89452
RPL3	-1.89247
MDH3	-1.86861
CIT1	-1.85832
HIS3	-1.73348
GPX2	-1.72826
SHM2	-1.67936
KRS1	-1.63743
SDH1	-1.59522
DAK1	-1.59211
RPL6B	-1.55934
TIF3	-1.55215
ADO1	-1.54255
RPL6A	-1.48366
AIM2	-1.46547
CDC33	-1.46063
MET6	-1.45178
MCR1	-1.42786
TMA19	-1.4269
SER3	-1.38069
PMA2	-1.35777
ALD4	-1.34905
RPL24A	-1.33219
YMR226C	-1.31683
EFB1	-1.31015
ENO1	-1.28967
TPI1	-1.25863
TIF5	-1.23535
YNL134C	-1.21718
ECM33	-1.20835
IPP1	-1.17098
THR1	-1.15524
BMH2	-1.14859
RPL4A	-1.13694
PGI1	-1.12121
HXK1	-1.12007
WTM1	-1.11696
FAS1	-1.10853
PNC1	-1.1081
BGL2	-1.09931
PFK1	-1.09205
HYP2	-1.06299
ILV5	-1.05469
EGD2	-1.03012
CCS1	-1.01859
RPL19B	-1.01565
RPL19A	-1.01565
EGD1	-1.01008
FBA1	-1.0041
SSA2	-0.955953
SOD1	-0.95513
SEC53	-0.946438
FUM1	-0.941865
CPR1	-0.907738
GRX2	-0.906093
GDH1	-0.89743
SEC14	-0.896507
RPL34B	-0.886134
SSB1	-0.869881
ILV3	-0.862569
ASP1	-0.858041
YPT53	-0.851926
HSP10	-0.83784
EFT2;EFT1	-0.831571
PDI1	-0.829353
RPL33A	-0.820947
TSA1	-0.816164
LTP1	-0.802969
PGK1	-0.798553
ADH1	-0.796064
RPS29A	-0.790578
ASN1	-0.781538
RPL28	-0.776454
MXR1	-0.775596
ARO8	-0.751561
YHM2	-0.742342
RPL15B	-0.738633
LYS1	-0.723598
RPL4B	-0.696854
RPS28A	-0.679437
GND1	-0.666185
PES4	-0.661317
NTF2	-0.661117
ENO2	-0.661072
PRX1	-0.656633
GPM1	-0.654225
RPL43A;RPL43B	-0.654028
HIS7	-0.641369
IDP1	-0.631358
MBF1	-0.628572
SNU13	-0.621945
RPL16A	-0.611272
RPS30B;RPS30A	-0.607947
LPD1	-0.6065
YMR099C	-0.600007
RPS4B;RPS4A	-0.575622
GLK1	-0.544035
NPT1	-0.533582
RPP2B	-0.532836
ERG10	-0.525353
GPH1	-0.512047
SPE3	-0.505021
RPP1A	-0.490369
RPL33B	-0.473437
RPA34	-0.464963
RPL11B	-0.456342
FUR1	-0.453452
RPL1B;RPL1A	-0.446312
LEU1	-0.44151
ARO3	-0.440252
PRE8	-0.431643
RPL26A	-0.429262
ACO1	-0.413025
RPL17A	-0.405011
PDC1	-0.404911
TAL1	-0.388024
SSC1	-0.383521
RPL14A	-0.367641
HSP60	-0.359675
HOM2	-0.356555
RPL32	-0.355188
SAH1	-0.350642
ALD6	-0.349526
MAS2	-0.342914
RPL30	-0.331405
MSP1	-0.330776
RPL20B;RPL20A	-0.325076
RPS7A	-0.312311
RPS8B;RPS8A	-0.309699
HEM14	-0.302758
RPL27A	-0.300567
RPP0	-0.300478
ATG29	-0.293113
RPS21B	-0.285718
YMR315W	-0.277639
RPL2A;RPL2B	-0.273968
RPL16B	-0.262579
HSP33	-0.258063
RPL5	-0.25299
CYC7	-0.246948
RPL36A	-0.245669
RPL18A;RPL18B	-0.236037
ADE4	-0.233874
RPS24A;RPS24B	-0.232096
HIS1	-0.22552
HXK2	-0.220319
ACH1	-0.205807
RNR4	-0.205704
SSB2	-0.19933
TKL1	-0.188819
YHR213W	-0.180138
STM1	-0.179839
RPL9A	-0.17917
RPL13B	-0.14356
YBR220C	-0.140589
RPS13	-0.127793
ARC1	-0.120782
CDC19	-0.120449
SSE2	-0.11778
TPS1	-0.117626
SSZ1	-0.114393
RPL25	-0.113453
TUF1	-0.111525
RPL10	-0.106753
RPP1B	-0.105896
YGP1	-0.0843945
RPL35B;RPL35A	-0.0826517
HOM6	-0.0702876
GUA1	-0.0673483
RPS9B	-0.0667344
MCA1	-0.0371451
ARC15	-0.022053
NHP2	-0.0183451
AHP1	-0.000306734
RPS17B	0.0114728
RPS26B	0.0181661
RPS11B;RPS11A	0.0197068
RPS15	0.0226238
RPL21A	0.0249105
CYS4	0.042564
ADE12	0.0461781
RPL8B	0.0464722
PST2	0.0500415
APE3	0.0509472
RPL12A;RPL12B	0.0551778
ARG4	0.0693197
TEF2;TEF1	0.0700205
PAB1	0.0868176
RPS7B	0.0888143
RPL31A	0.0954083
RPL7A	0.0954754
AAT2	0.105148
RPS25A	0.1062
RPL38	0.127852
AIM45	0.135643
RPS19A	0.148618
UTP14	0.161612
HSP82	0.165914
HSP26	0.168557
TFC1	0.187217
ARG1	0.192173
BAT1	0.194575
ADH3	0.234055
HTA2	0.250568
CKS1	0.25114
ABP1	0.281898
ADK1	0.28958
RPS21A	0.308764
TDH1	0.317114
ATP2	0.331708
SSE1	0.339342
TEF4	0.364677
GFA1	0.369752
RPS22B	0.372075
SEC13	0.375835
YPR117W	0.376665
FAS2	0.37851
HSP104	0.389412
CYS3	0.42327
PET9	0.429378
ASC1	0.469554
RPS27B	0.480712
CAR2	0.482449
RPS18B;RPS18A	0.493128
TRS23	0.505497
LEU4	0.512648
HTB1	0.545775
YEF3	0.570394
RPS2	0.571855
RPP2A	0.58195
HIS4	0.597296
HHF1;HHF2	0.601601
RPS16B;RPS16A	0.618734
ADE3	0.623272
RPS1A	0.624738
ALA1	0.68333
RFS1	0.733028
LYS21	0.741086
ATP1	0.758946
ADH5	0.759749
RPL23A;RPL23B	0.787745
SUB2	0.7886
FPR1	0.79697
SAM1	0.797991
TRP5	0.798372
OLA1	0.804627
RPS5	0.849773
ACT1	0.891232
ARF1	0.891827
TRP2	0.894364
RPS6B;RPS6A	0.89588
MIR1	0.89666
SER1	0.908865
TDH3	0.939852
SSA1	0.97173
GCN20	0.976216
RPS20	1.01563
LAT1	1.04822
RPS14B	1.05405
GSP1	1.06241
PSA1	1.07015
IDH2	1.07172
PRE6	1.09404
CDC48	1.15559
HSC82	1.1704
SES1	1.23223
RPS12	1.23404
BIO2	1.24064
TRX2	1.24079
RPS10B	1.27096
RPS0A	1.27204
SEC4	1.3178
ALD5	1.332
GCD11	1.34568
GRS1	1.36005
CPR3	1.41053
UBA1	1.4219
RPS3	1.49557
VMA1	1.53486
CPA2	1.58122
VMA2	1.64741
TIF2;TIF1	1.65003
ADE17	1.67277
POR1	1.71806
ADE2	1.73404
YDR341C	1.74725
YDL124W	1.76403
GUS1	1.82702
CPR6	1.8515
TRP3	1.85155
ILV1	1.90424
TUB1	1.92757
GVP36	2.00237
YHR020W	2.00707
PAA1	2.02249
BIO4	2.07683
ADE5,7	2.1151
PDB1	2.1273
TUB2	2.34404
ERG13	2.34539
YHB1	2.59714
YJR029W	2.67978
DPS1	2.88474
ILV6	2.89078
PDA1	3.04723
DLD3	3.37504
ILV2	3.75552
SHM1	4.38306

## Sheet: KQKR interactome by category
Protein	Metabolism	Genome Integrity	Endocytosis	Protein Degradation	Protein Folding	Response to Stress	Transcription	Translation	Transport	Cell Cycle	Unknown
UGP1	-3.13478
THR4	-2.9
RIB4	-2.65
MDH1	-2.62
PFK2	-2.16
MMF1	-2.1
MET17	-2.01
SCS2	-1.89
MDH3	-1.87
CIT1	-1.86
HIS3	-1.73
SHM2	-1.67936
SDH1	-1.59522
ADO1	-1.54255
MET6	-1.45
SER3	-1.38
ALD4	-1.35
ORA1	-1.31683
ENO1	-1.29
TPI1	-1.26
ECM33	-1.20835
IPP1	-1.17098
THR1	-1.16
PGI1	-1.12
HXK1	-1.12
FAS1	-1.11
PNC1	-1.11
PFK1	-1.09
ILV5	-1.05
FBA1	-1
SOD1	-0.96
FUM1	-0.94
GDH1	-0.9
ILV3	-0.86
ASP1	-0.85804
PGK1	-0.8
ADH1	-0.8
ASN1	-0.78
ARO8	-0.75
YHM2	-0.74
LYS1	-0.72
GND1	-0.67
ENO2	-0.66
GPM1	-0.65
HIS7	-0.64
IDP1	-0.63
LPD1	-0.61
YMR099C	-0.6
GLK1	-0.54
ERG10	-0.53
NPT1	-0.53
GPH1	-0.51
SPE3	-0.51
ARO3	-0.44025
LEU1	-0.44
ACO1	-0.41
PDC1	-0.4
TAL1	-0.38802
HOM2	-0.36
ALD6	-0.35
SAH1	-0.35
MAS2	-0.34
MSP1	-0.33
HEM14	-0.30276
ATG29	-0.29
YMR315W	-0.28
CYC7	-0.25
ADE4	-0.23
HIS1	-0.23
HXK2	-0.22
ACH1	-0.21
TKL1	-0.19
CDC19	-0.12
YGP1	-0.08439
HOM6	-0.07
GUA1	-0.07
ADE12	0.05
APE3	0.050947
AAT2	0.11
BAT1	0.19
ARG1	0.19
ADH3	0.23
ADK1	0.29
TDH1	0.32
TDH1	0.32
ATP2	0.33
GFA1	0.369752
FAS2	0.38
CYS3	0.42
PET9	0.43
CAR2	0.48
LEU4	0.51
HIS4	0.6
ADE3	0.62
LYS21	0.74
ATP1	0.76
ADH5	0.76
SAM1	0.8
TRP5	0.8
TRP2	0.89
SER1	0.91
TDH3	0.94
TDH3	0.94
LAT1	1.05
IDH2	1.07
PSA1	1.07
BIO2	1.24
ALD5	1.33
CPA2	1.58
ADE17	1.67
POR1	1.72
ADE2	1.73404
TRP3	1.85
ILV1	1.9
BIO4	2.08
ADE57	2.12
PDB1	2.13
ERG13	2.34539
ILV6	2.89
PDA1	3.05
DLD3	3.38
ILV2	3.76
SHM1	4.38306
YNK1		-2.26
RNR4		-0.2057
PST2		0.050041
AIM45		0.135643
HTA2		0.25
HTB1		0.55
SUB2		0.79
GUS1		1.82702
COF1			-3.37
LSP1			-2.87
PIL1			-2.09
PAL2			-1.89452
YPT53			-0.85
ENO2			-0.66
ARC15			-0.02
TRS23			0.51
ENO1			0.89
ARF1			0.89
TRX2			1.24
GVP36			2
THI20				-2.77638
EGD2				-1.03
YPT53				-0.85
PDI1				-0.83
PRE8				-0.43
MAS2				-0.34
MSP1				-0.33
MCA1				-0.04
PRE6				1.09
UBA1				1.42
SIS1					-2.91
DYS1					-2.71
HSP31					-2.11
BGL2					-1.09931
EGD1					-1.01
SSA2					-0.96
SSB1					-0.87
HSP10					-0.83784
PDI1					-0.83
SSC1					-0.38
HSP60					-0.36
HSP33					-0.26
SSB2					-0.2
SSE2					-0.12
SSZ1					-0.11
HSP82					0.17
HSP26					0.17
SSE1					0.34
HSP104					0.39
FPR1					0.8
SSA1					0.97
HSC82					1.17
CPR3					1.41
CPR6					1.85
GPD1						-2.93
LSP1						-2.87
PIL1						-2.09
GPX2						-1.73
DAK1						-1.59
MCR1						-1.43
TMA19						-1.43
YNL134C						-1.22
SOD1						-0.96
GRX2						-0.91
MXR1						-0.78
GND1						-0.67
PRX1						-0.66
FUR1						-0.45345
TPS1						-0.12
AHP1						0.38
OLA1						0.804627
YDL124W						1.76
YHB1						2.6
AIM2							-1.46547
EFT1							-0.83
EFT2							-0.83
MBF1							-0.63
RPA34							-0.46496
TFC1							0.19
ADK1							0.29
HTB1							0.55
HHF1;HHF2							0.601601
SUB2							0.79
TIF1							1.65
TIF2							1.65
RRS1							1.74725
PAA1							2.02249
YJR029W							2.67978
RPS31								-3.16
RPL3								-1.89
KRS1								-1.64
RPL6B								-1.56
TIF3								-1.55
RPL6A								-1.48
TMA19								-1.43
RPL24A								-1.33
EFB1								-1.31
TIF5								-1.24
RPL4A								-1.14
HYP2								-1.06
RPL19A								-1.02
RPL19B								-1.01565
RPL34B								-0.89
EFT1								-0.83
RPL33A								-0.82
RPS29A								-0.79
RPL28								-0.78
RPL15B								-0.74
RPL4B								-0.7
RPS28A								-0.68
PES4								-0.66
RPL43A								-0.65
SNU13								-0.62
RPL16A								-0.61
RPS30A								-0.61
RPS4A								-0.58
RPP2B								-0.53
NPT1								-0.53
RPP1A								-0.49
RPL33B								-0.47
RPL11B								-0.46
RPL1A								-0.45
RPL26A								-0.43
RPL17A								-0.41
RPL14A								-0.37
RPL32								-0.36
RPL30								-0.33
RPL20A								-0.33
RPS8A								-0.31
RPS7A								-0.31
RPL27A								-0.3
RPP0								-0.3
RPS21B								-0.29
RPL2A								-0.27
RPL16B								-0.26
RPL36A								-0.25
RPL5								-0.25
RPL18A								-0.24
RPS24A								-0.23
RPL9A								-0.18
STM1								-0.18
RPL13B								-0.14
RPS13								-0.13
ARC1								-0.12
RPL25								-0.11
RPL10								-0.11
SSZ1								-0.11
RPP1B								-0.11
TUF1								-0.11
RPL35A								-0.08
RPS9B								-0.07
NHP2								-0.02
RPS17B								0.01
RPS15								0.02
RPS11A								0.02
RPL21A								0.02
RPS26B								0.02
RPL8B								0.05
RPL12A								0.06
TEF1								0.07
RPS7B								0.09
PAB1								0.09
RPL7A								0.1
RPL31A								0.1
RPS25A								0.11
RPL38								0.13
RPS19A								0.15
UTP14								0.16
RPS21A								0.31
TEF4								0.36
RPS22B								0.37
ASC1								0.47
RPS27B								0.48
RPS18A								0.49
RPS2								0.57
YEF3								0.57
RPP2A								0.58
RPS16A								0.62
RPS1A								0.62
ALA1								0.68
RPL23AB								0.79
RPS5								0.85
ACT1								0.89
RPS6A								0.9
GCN20								0.98
RPS20								1.02
RPS14B								1.05
RPS12								1.23
SES1								1.23
RPS0A								1.27
RPS10B								1.27
GCD11								1.35
GRS1								1.36
RPS3								1.5
VMA1								1.53
TIF1								1.65
VMA2								1.65
YHR020W								2.01
DPS1								2.88
SBE2									-2.45918
PMA2									-1.36
HXK1									-1.12
CCS1									-1.01859
NTF2									-0.66112
GLK1									-0.54
ARG4									0.050947
ABP1									0.281898
SEC13									0.38
PET9									0.43
MIR1									0.9
BMH2										-1.15
WTM1										-1.12
CPR1										-0.90774
SEC14										-0.9
TSA1										-0.83
CYS4										0.04
CKS1										0.25114
ACT1										0.89
CDC33										0.89
GSP1										1.06
CDC48										1.16
SEC4										1.32
TUB1										1.92757
TUB2										2.34404
LTP1											-0.802969
MRH1											-2.38927
RFS1											0.733028
SEC53											-0.946438
YBR220C											-0.140589
YHR213W											-0.180138
HOB2											0.376665

## Sheet: Ydj1Ssa1-4Hsp90
Item	Occurences	Present In		Item
ABF1	2	Hsp90; Ssa1-4
ACO1	2	Hsp90; Ssa1-4
ACS2	2	Hsp90; Ssa1-4
ADE1	2	Hsp90; Ssa1-4
ADE12	2	Hsp90; Ssa1-4
ADE17	2	Hsp90; Ydj1 Up
ADE2	2	Hsp90; Ydj1 Up
ADE57	2	Hsp90; Ydj1 Up
ADE8	2	Hsp90; Ssa1-4
ADH3	2	Hsp90; Ssa1-4
ADO1	2	Hsp90; Ydj1 Down
ADY3	2	Hsp90; Ssa1-4
AHA1	2	Hsp90; Ssa1-4
AHP1	2	Hsp90; Ssa1-4
AIM2	2	Hsp90; Ydj1 Down
AIM45	2	Hsp90; Ssa1-4
AKL1	2	Hsp90; Ssa1-4
ALD2	2	Hsp90; Ssa1-4
ALD6	2	Hsp90; Ssa1-4
ALY2	2	Hsp90; Ssa1-4
AMD1	2	Hsp90; Ssa1-4
ANT1	2	Hsp90; Ssa1-4
APA1	2	Hsp90; Ssa1-4
APJ1	2	Hsp90; Ssa1-4
APL4	2	Hsp90; Ssa1-4
APL5	2	Hsp90; Ssa1-4
APN2	2	Hsp90; Ssa1-4
ARB1	2	Hsp90; Ssa1-4
ARF1	2	Hsp90; Ssa1-4
ARO2	2	Hsp90; Ssa1-4
ASC1	2	Hsp90; Ssa1-4
ASR1	2	Hsp90; Ssa1-4
AST1	2	Hsp90; Ssa1-4
ATG19	2	Hsp90; Ssa1-4
ATG27	2	Hsp90; Ssa1-4
ATG8	2	Hsp90; Ssa1-4
ATG9	2	Hsp90; Ssa1-4
ATP1	2	Hsp90; Ssa1-4
AUS1	2	Hsp90; Ssa1-4
AYR1	2	Hsp90; Ssa1-4
BBC1	2	Hsp90; Ssa1-4
BCH1	2	Hsp90; Ssa1-4
BCS1	2	Hsp90; Ssa1-4
BCY1	2	Hsp90; Ssa1-4
BDH1	2	Hsp90; Ssa1-4
BEM2	2	Hsp90; Ssa1-4
BFR1	2	Hsp90; Ssa1-4
BIT61	2	Hsp90; Ssa1-4
BLM10	2	Hsp90; Ssa1-4
BMH1	2	Hsp90; Ssa1-4
BMH2	3	Hsp90; Ssa1-4; Ydj1 Down
BNI1	2	Hsp90; Ssa1-4
BNI4	2	Hsp90; Ssa1-4
BOS1	2	Hsp90; Ssa1-4
BPT1	2	Hsp90; Ssa1-4
BRE5	2	Hsp90; Ssa1-4
BSD2	2	Hsp90; Ssa1-4
BSP1	2	Hsp90; Ssa1-4
BUD3	2	Hsp90; Ssa1-4
BUD6	2	Hsp90; Ssa1-4
BUL2	2	Hsp90; Ssa1-4
BUR2	2	Hsp90; Ssa1-4
BXI1	2	Hsp90; Ssa1-4
CAF20	2	Hsp90; Ssa1-4
CAN1	2	Hsp90; Ssa1-4
CAR2	2	Hsp90; Ssa1-4
CBP4	2	Hsp90; Ssa1-4
CBR1	2	Hsp90; Ssa1-4
CCS1	2	Hsp90; Ydj1 Down
CCT5	2	Hsp90; Ssa1-4
CCT6	2	Hsp90; Ssa1-4
CCT8	2	Hsp90; Ssa1-4
CDC14	2	Hsp90; Ssa1-4
CDC19	2	Hsp90; Ssa1-4
CDC25	2	Hsp90; Ssa1-4
CDC28	2	Hsp90; Ssa1-4
CDC3	2	Hsp90; Ssa1-4
CDC33	3	Hsp90; Ssa1-4; Ydj1 Down
CDC37	2	Hsp90; Ssa1-4
CDC48	3	Hsp90; Ssa1-4; Ydj1 Up
CDC55	2	Hsp90; Ssa1-4
CDC73	2	Hsp90; Ssa1-4
CFT1	2	Hsp90; Ssa1-4
CHC1	2	Hsp90; Ssa1-4
CHO2	2	Hsp90; Ssa1-4
CIT1	2	Ssa1-4; Ydj1 Down
CKB2	2	Hsp90; Ssa1-4
CLP1	2	Hsp90; Ssa1-4
CLU1	2	Hsp90; Ssa1-4
CMR1	2	Hsp90; Ssa1-4
CNS1	2	Hsp90; Ssa1-4
COF1	2	Hsp90; Ydj1 Down
COQ1	2	Hsp90; Ssa1-4
COR1	2	Hsp90; Ssa1-4
COX11	2	Hsp90; Ssa1-4
COX20	2	Hsp90; Ssa1-4
COX9	2	Hsp90; Ssa1-4
COY1	2	Hsp90; Ssa1-4
CPA2	2	Hsp90; Ydj1 Up
CPR3	3	Hsp90; Ssa1-4; Ydj1 Up
CPR6	3	Hsp90; Ssa1-4; Ydj1 Up
CPR7	2	Hsp90; Ssa1-4
CSC1	2	Hsp90; Ssa1-4
CST26	2	Hsp90; Ssa1-4
CTF18	2	Hsp90; Ssa1-4
CTF4	2	Hsp90; Ssa1-4
CTK2	2	Hsp90; Ssa1-4
CTR9	2	Hsp90; Ssa1-4
CUE5	2	Hsp90; Ssa1-4
CWC15	2	Hsp90; Ssa1-4
CWC22	2	Hsp90; Ssa1-4
CYC2	2	Hsp90; Ssa1-4
CYR1	2	Hsp90; Ssa1-4
CYS3	2	Hsp90; Ssa1-4
DAK1	2	Hsp90; Ydj1 Down
DBP10	2	Hsp90; Ssa1-4
DCP1	2	Hsp90; Ssa1-4
DDP1	2	Hsp90; Ssa1-4
DED1	2	Hsp90; Ssa1-4
DEF1	2	Hsp90; Ssa1-4
DET1	2	Hsp90; Ssa1-4
DGK1	2	Hsp90; Ssa1-4
DHH1	2	Hsp90; Ssa1-4
DIG1	2	Hsp90; Ssa1-4
DLD3	3	Hsp90; Ssa1-4; Ydj1 Up
DPM1	2	Hsp90; Ssa1-4
DPP1	2	Hsp90; Ssa1-4
DPS1	2	Hsp90; Ydj1 Up
DSK2	2	Hsp90; Ssa1-4
DYS1	2	Hsp90; Ydj1 Down
ECM14	2	Hsp90; Ssa1-4
ECM16	2	Hsp90; Ssa1-4
ECM29	2	Hsp90; Ssa1-4
EFB1	2	Hsp90; Ydj1 Down
EFT1	2	Hsp90; Ssa1-4
EFT2	2	Hsp90; Ssa1-4
EGD1	2	Hsp90; Ydj1 Down
EGD2	2	Hsp90; Ydj1 Down
ELO2	2	Hsp90; Ssa1-4
EMI2	2	Hsp90; Ssa1-4
EMP24	2	Hsp90; Ssa1-4
EMP47	2	Hsp90; Ssa1-4
ENO1	3	Hsp90; Ssa1-4; Ydj1 Down
ENP1	2	Hsp90; Ssa1-4
EPO1	2	Hsp90; Ssa1-4
ERG10	2	Hsp90; Ssa1-4
ERG13	3	Hsp90; Ssa1-4; Ydj1 Up
ERG2	2	Hsp90; Ssa1-4
ERG4	2	Hsp90; Ssa1-4
ERG6	2	Hsp90; Ssa1-4
ERP1	2	Hsp90; Ssa1-4
ERV14	2	Hsp90; Ssa1-4
ERV29	2	Hsp90; Ssa1-4
ESBP6	2	Hsp90; Ssa1-4
ESC1	2	Hsp90; Ssa1-4
ESF1	2	Hsp90; Ssa1-4
ESS1	2	Hsp90; Ssa1-4
EST1	2	Hsp90; Ssa1-4
ETR1	2	Hsp90; Ssa1-4
FAA4	2	Hsp90; Ssa1-4
FAS1	3	Hsp90; Ssa1-4; Ydj1 Down
FAS2	2	Hsp90; Ssa1-4
FBA1	3	Hsp90; Ssa1-4; Ydj1 Down
FBP1	2	Hsp90; Ssa1-4
FES1	2	Hsp90; Ssa1-4
FIS1	2	Hsp90; Ssa1-4
FKS3	2	Hsp90; Ssa1-4
FOL2	2	Hsp90; Ssa1-4
FPR3	2	Hsp90; Ssa1-4
FRA1	2	Hsp90; Ssa1-4
FRT2	2	Hsp90; Ssa1-4
FTR1	2	Hsp90; Ssa1-4
GAL11	2	Hsp90; Ssa1-4
GCD11	2	Hsp90; Ydj1 Up
GCN1	2	Hsp90; Ssa1-4
GCN5	2	Hsp90; Ssa1-4
GDE1	2	Hsp90; Ssa1-4
GGA2	2	Hsp90; Ssa1-4
GID7	2	Hsp90; Ssa1-4
GIS2	2	Hsp90; Ssa1-4
GLN1	2	Hsp90; Ssa1-4
GLN4	2	Hsp90; Ssa1-4
GLY1	2	Hsp90; Ssa1-4
GNP1	2	Hsp90; Ssa1-4
GPD1	2	Hsp90; Ydj1 Down
GPH1	2	Hsp90; Ssa1-4
GPM1	2	Hsp90; Ssa1-4
GPP1	2	Hsp90; Ssa1-4
GPX2	2	Hsp90; Ydj1 Down
GRS1	2	Hsp90; Ydj1 Up
GRX2	2	Hsp90; Ssa1-4
GSC2	2	Hsp90; Ssa1-4
GSF2	2	Hsp90; Ssa1-4
GSP1	2	Ssa1-4; Ydj1 Up
GTS1	2	Hsp90; Ssa1-4
GUS1	2	Hsp90; Ydj1 Up
GVP36	2	Hsp90; Ydj1 Up
GYP5	2	Hsp90; Ssa1-4
HAL5	2	Hsp90; Ssa1-4
HAP1	2	Hsp90; Ssa1-4
HAS1	2	Hsp90; Ssa1-4
HAT1	2	Hsp90; Ssa1-4
HBT1	2	Hsp90; Ssa1-4
HER1	2	Hsp90; Ssa1-4
HGH1	2	Hsp90; Ssa1-4
HIR1	2	Hsp90; Ssa1-4
HIR2	2	Hsp90; Ssa1-4
HIS3	2	Hsp90; Ydj1 Down
HIS4	2	Hsp90; Ssa1-4
HOC1	2	Hsp90; Ssa1-4
HOG1	2	Hsp90; Ssa1-4
HRB1	2	Hsp90; Ssa1-4
HRD1	2	Hsp90; Ssa1-4
HRK1	2	Hsp90; Ssa1-4
HRP1	2	Hsp90; Ssa1-4
HRR25	2	Hsp90; Ssa1-4
HSC82	3	Hsp90; Ssa1-4; Ydj1 Up
HSF1	2	Hsp90; Ssa1-4
HSP10	2	Hsp90; Ssa1-4
HSP104	2	Hsp90; Ssa1-4
HSP26	2	Hsp90; Ssa1-4
HSP31	2	Hsp90; Ydj1 Down
HSP42	2	Hsp90; Ssa1-4
HSP60	2	Hsp90; Ssa1-4
HSP78	2	Hsp90; Ssa1-4
HSP82	2	Hsp90; Ssa1-4
HXK1	2	Hsp90; Ydj1 Down
HXT1	2	Hsp90; Ssa1-4
HXT7	2	Hsp90; Ssa1-4
HYP2	2	Hsp90; Ydj1 Down
IDH1	2	Hsp90; Ssa1-4
IDH2	3	Hsp90; Ssa1-4; Ydj1 Up
IGO1	2	Hsp90; Ssa1-4
IKI3	2	Hsp90; Ssa1-4
ILV1	3	Hsp90; Ssa1-4; Ydj1 Up
ILV2	2	Hsp90; Ydj1 Up
ILV5	2	Hsp90; Ydj1 Down
ILV6	3	Hsp90; Ssa1-4; Ydj1 Up
IMP4	2	Hsp90; Ssa1-4
IPP1	2	Hsp90; Ydj1 Down
IRA1	2	Hsp90; Ssa1-4
IRC22	2	Hsp90; Ssa1-4
IRR1	2	Hsp90; Ssa1-4
IST2	2	Hsp90; Ssa1-4
IXR1	2	Hsp90; Ssa1-4
KAP104	2	Hsp90; Ssa1-4
KAP123	2	Hsp90; Ssa1-4
KAP95	2	Hsp90; Ssa1-4
KAR2	2	Hsp90; Ssa1-4
KAR4	2	Hsp90; Ssa1-4
KEI1	2	Hsp90; Ssa1-4
KEL1	2	Hsp90; Ssa1-4
KES1	2	Hsp90; Ssa1-4
KOG1	2	Hsp90; Ssa1-4
KRE6	2	Hsp90; Ssa1-4
KRI1	2	Hsp90; Ssa1-4
KRR1	2	Hsp90; Ssa1-4
KRS1	2	Hsp90; Ydj1 Down
LAA1	2	Hsp90; Ssa1-4
LAS17	2	Hsp90; Ssa1-4
LHS1	2	Hsp90; Ssa1-4
LSB3	2	Hsp90; Ssa1-4
LSM1	2	Hsp90; Ssa1-4
LSP1	2	Ssa1-4; Ydj1 Down
LYP1	2	Hsp90; Ssa1-4
LYS12	2	Hsp90; Ssa1-4
LYS20	2	Hsp90; Ssa1-4
LYS21	2	Hsp90; Ssa1-4
LYS9	2	Hsp90; Ssa1-4
MAM33	2	Hsp90; Ssa1-4
MAP1	2	Hsp90; Ssa1-4
MBF1	2	Hsp90; Ssa1-4
MCA1	2	Hsp90; Ssa1-4
MCM4	2	Hsp90; Ssa1-4
MCM6	2	Hsp90; Ssa1-4
MCM7	2	Hsp90; Ssa1-4
MCR1	3	Hsp90; Ssa1-4; Ydj1 Down
MDH1	2	Hsp90; Ydj1 Down
MDH3	2	Hsp90; Ydj1 Down
MDJ1	2	Hsp90; Ssa1-4
MDM1	2	Hsp90; Ssa1-4
MES1	2	Hsp90; Ssa1-4
MET17	2	Hsp90; Ydj1 Down
MET6	2	Hsp90; Ydj1 Down
MIC60	2	Hsp90; Ssa1-4
MIT1	2	Hsp90; Ssa1-4
MKT1	2	Hsp90; Ssa1-4
MLP2	2	Hsp90; Ssa1-4
MLS1	2	Hsp90; Ssa1-4
MMF1	2	Hsp90; Ydj1 Down
MMS22	2	Hsp90; Ssa1-4
MNN1	2	Hsp90; Ssa1-4
MNT3	2	Hsp90; Ssa1-4
MOB2	2	Hsp90; Ssa1-4
MOG1	2	Hsp90; Ssa1-4
MOT2	2	Hsp90; Ssa1-4
MPM1	2	Hsp90; Ssa1-4
MPP10	2	Hsp90; Ssa1-4
MPS1	2	Hsp90; Ssa1-4
MPT5	2	Hsp90; Ssa1-4
MRH4	2	Hsp90; Ssa1-4
MRPS5	2	Hsp90; Ssa1-4
MSC7	2	Hsp90; Ssa1-4
MSN4	2	Hsp90; Ssa1-4
MSP1	2	Hsp90; Ssa1-4
MTW1	2	Hsp90; Ssa1-4
MUP1	2	Hsp90; Ssa1-4
MYO1	2	Hsp90; Ssa1-4
NAB2	2	Hsp90; Ssa1-4
NAF1	2	Hsp90; Ssa1-4
NAP1	2	Hsp90; Ssa1-4
NCL1	2	Hsp90; Ssa1-4
NCP1	2	Hsp90; Ssa1-4
NDI1	2	Hsp90; Ssa1-4
NET1	2	Hsp90; Ssa1-4
NMA1	2	Hsp90; Ssa1-4
NMD3	2	Hsp90; Ssa1-4
NMD5	2	Hsp90; Ssa1-4
NNR2	2	Hsp90; Ssa1-4
NOB1	2	Hsp90; Ssa1-4
NOP13	2	Hsp90; Ssa1-4
NOP15	2	Hsp90; Ssa1-4
NOP53	2	Hsp90; Ssa1-4
NOP56	2	Hsp90; Ssa1-4
NPA3	2	Hsp90; Ssa1-4
NPL3	2	Hsp90; Ssa1-4
NPL6	2	Hsp90; Ssa1-4
NPR1	2	Hsp90; Ssa1-4
NSP1	2	Hsp90; Ssa1-4
NSR1	2	Hsp90; Ssa1-4
NUC1	2	Hsp90; Ssa1-4
NUP2	2	Hsp90; Ssa1-4
NUP57	2	Hsp90; Ssa1-4
NUS1	2	Hsp90; Ssa1-4
NYV1	2	Hsp90; Ssa1-4
OAC1	2	Hsp90; Ssa1-4
OLA1	2	Hsp90; Ssa1-4
OLE1	2	Hsp90; Ssa1-4
OM14	2	Hsp90; Ssa1-4
OM45	2	Hsp90; Ssa1-4
OPI3	2	Hsp90; Ssa1-4
ORA1	3	Hsp90; Ssa1-4; Ydj1 Down
OTU1	2	Hsp90; Ssa1-4
PAA1	3	Hsp90; Ssa1-4; Ydj1 Up
PAB1	2	Hsp90; Ssa1-4
PAL1	2	Hsp90; Ssa1-4
PAL2	3	Hsp90; Ssa1-4; Ydj1 Down
PAT1	2	Hsp90; Ssa1-4
PBP1	2	Hsp90; Ssa1-4
PBR1	2	Hsp90; Ssa1-4
PCM1	2	Hsp90; Ssa1-4
PDA1	2	Hsp90; Ydj1 Up
PDB1	2	Hsp90; Ydj1 Up
PDC1	2	Hsp90; Ssa1-4
PDI1	2	Hsp90; Ssa1-4
PDR11	2	Hsp90; Ssa1-4
PDR17	2	Hsp90; Ssa1-4
PDR3	2	Hsp90; Ssa1-4
PDR5	2	Hsp90; Ssa1-4
PEP1	2	Hsp90; Ssa1-4
PET9	2	Hsp90; Ssa1-4
PEX15	2	Hsp90; Ssa1-4
PEX3	2	Hsp90; Ssa1-4
PFK1	3	Hsp90; Ssa1-4; Ydj1 Down
PFK2	2	Hsp90; Ydj1 Down
PGI1	3	Hsp90; Ssa1-4; Ydj1 Down
PGK1	2	Hsp90; Ssa1-4
PHO85	2	Hsp90; Ssa1-4
PHO90	2	Hsp90; Ssa1-4
PHO91	2	Hsp90; Ssa1-4
PHO92	2	Hsp90; Ssa1-4
PIC2	2	Hsp90; Ssa1-4
PIL1	3	Hsp90; Ssa1-4; Ydj1 Down
PIM1	2	Hsp90; Ssa1-4
PIN4	2	Hsp90; Ssa1-4
PIS1	2	Hsp90; Ssa1-4
PKR1	2	Hsp90; Ssa1-4
PMA1	2	Hsp90; Ssa1-4
PMP1	2	Hsp90; Ssa1-4
PMT4	2	Hsp90; Ssa1-4
PNC1	3	Hsp90; Ssa1-4; Ydj1 Down
POM152	2	Hsp90; Ssa1-4
POR1	3	Hsp90; Ssa1-4; Ydj1 Up
PPG1	2	Hsp90; Ssa1-4
PRB1	2	Hsp90; Ssa1-4
PRE1	2	Hsp90; Ssa1-4
PRE6	2	Hsp90; Ydj1 Up
PRE8	2	Hsp90; Ssa1-4
PRP4	2	Hsp90; Ssa1-4
PRP43	2	Hsp90; Ssa1-4
PRT1	2	Hsp90; Ssa1-4
PSA1	2	Hsp90; Ydj1 Up
PSD1	2	Hsp90; Ssa1-4
PSE1	2	Hsp90; Ssa1-4
PSP2	2	Hsp90; Ssa1-4
PST2	2	Hsp90; Ssa1-4
PTC5	2	Hsp90; Ssa1-4
PTH2	2	Hsp90; Ssa1-4
PTK2	2	Hsp90; Ssa1-4
PUB1	2	Hsp90; Ssa1-4
PUF2	2	Hsp90; Ssa1-4
PUF3	2	Hsp90; Ssa1-4
PUF4	2	Hsp90; Ssa1-4
PUT2	2	Hsp90; Ssa1-4
PWP1	2	Hsp90; Ssa1-4
QCR10	2	Hsp90; Ssa1-4
RAT1	2	Hsp90; Ssa1-4
RBG2	2	Hsp90; Ssa1-4
RCF1	2	Hsp90; Ssa1-4
RCK2	2	Hsp90; Ssa1-4
RCL1	2	Hsp90; Ssa1-4
RCN2	2	Hsp90; Ssa1-4
REB1	2	Hsp90; Ssa1-4
REG1	2	Hsp90; Ssa1-4
RET2	2	Hsp90; Ssa1-4
RET3	2	Hsp90; Ssa1-4
REV1	2	Hsp90; Ssa1-4
REV3	2	Hsp90; Ssa1-4
RIB4	2	Hsp90; Ydj1 Down
RIE1	2	Hsp90; Ssa1-4
RIX1	2	Hsp90; Ssa1-4
RLP7	2	Hsp90; Ssa1-4
RNR1	2	Hsp90; Ssa1-4
RNR2	2	Hsp90; Ssa1-4
RNR4	2	Hsp90; Ssa1-4
RPA135	2	Hsp90; Ssa1-4
RPB2	2	Hsp90; Ssa1-4
RPB3	2	Hsp90; Ssa1-4
RPC82	2	Hsp90; Ssa1-4
RPG1	2	Hsp90; Ssa1-4
RPL10	2	Hsp90; Ssa1-4
RPL11A	2	Hsp90; Ssa1-4
RPL12A	2	Hsp90; Ssa1-4
RPL13B	2	Hsp90; Ssa1-4
RPL16A	2	Hsp90; Ssa1-4
RPL16B	2	Hsp90; Ssa1-4
RPL18A	2	Hsp90; Ssa1-4
RPL19A	3	Hsp90; Ssa1-4; Ydj1 Down
RPL19B	2	Ssa1-4; Ydj1 Down
RPL1A	2	Hsp90; Ssa1-4
RPL20A	2	Hsp90; Ssa1-4
RPL21A	2	Hsp90; Ssa1-4
RPL23A	2	Hsp90; Ssa1-4
RPL24A	2	Ssa1-4; Ydj1 Down
RPL25	2	Hsp90; Ssa1-4
RPL26A	2	Hsp90; Ssa1-4
RPL27A	2	Hsp90; Ssa1-4
RPL2A	2	Hsp90; Ssa1-4
RPL3	3	Hsp90; Ssa1-4; Ydj1 Down
RPL31A	2	Hsp90; Ssa1-4
RPL4A	3	Hsp90; Ssa1-4; Ydj1 Down
RPL5	2	Hsp90; Ssa1-4
RPL6A	2	Hsp90; Ydj1 Down
RPL6B	3	Hsp90; Ssa1-4; Ydj1 Down
RPL9A	2	Hsp90; Ssa1-4
RPN1	2	Hsp90; Ssa1-4
RPN10	2	Hsp90; Ssa1-4
RPN11	2	Hsp90; Ssa1-4
RPN2	2	Hsp90; Ssa1-4
RPN6	2	Hsp90; Ssa1-4
RPO21	2	Hsp90; Ssa1-4
RPP0	2	Hsp90; Ssa1-4
RPS0A	3	Hsp90; Ssa1-4; Ydj1 Up
RPS10A	2	Hsp90; Ssa1-4
RPS10B	2	Hsp90; Ydj1 Up
RPS12	3	Hsp90; Ssa1-4; Ydj1 Up
RPS13	2	Hsp90; Ssa1-4
RPS14A	2	Hsp90; Ssa1-4
RPS14B	2	Hsp90; Ydj1 Up
RPS15	2	Hsp90; Ssa1-4
RPS17A	2	Hsp90; Ssa1-4
RPS18A	2	Hsp90; Ssa1-4
RPS19A	2	Hsp90; Ssa1-4
RPS1A	2	Hsp90; Ssa1-4
RPS1B	2	Hsp90; Ssa1-4
RPS2	2	Hsp90; Ssa1-4
RPS20	3	Hsp90; Ssa1-4; Ydj1 Up
RPS22A	2	Hsp90; Ssa1-4
RPS27A	2	Hsp90; Ssa1-4
RPS3	3	Hsp90; Ssa1-4; Ydj1 Up
RPS31	3	Hsp90; Ssa1-4; Ydj1 Down
RPS4A	2	Hsp90; Ssa1-4
RPS6A	2	Hsp90; Ssa1-4
RPS7A	2	Hsp90; Ssa1-4
RPS7B	2	Hsp90; Ssa1-4
RPS8A	2	Hsp90; Ssa1-4
RPS9A	2	Hsp90; Ssa1-4
RPS9B	2	Hsp90; Ssa1-4
RPT1	2	Hsp90; Ssa1-4
RPT5	2	Hsp90; Ssa1-4
RRB1	2	Hsp90; Ssa1-4
RRP6	2	Hsp90; Ssa1-4
RRT14	2	Hsp90; Ssa1-4
RSC3	2	Hsp90; Ssa1-4
RSC8	2	Hsp90; Ssa1-4
RSP5	2	Hsp90; Ssa1-4
RTN1	2	Hsp90; Ssa1-4
RVB1	2	Hsp90; Ssa1-4
RVB2	2	Hsp90; Ssa1-4
RVS161	2	Hsp90; Ssa1-4
RVS167	2	Hsp90; Ssa1-4
SAH1	2	Hsp90; Ssa1-4
SAM1	2	Hsp90; Ssa1-4
SAM50	2	Hsp90; Ssa1-4
SAN1	2	Hsp90; Ssa1-4
SBA1	2	Hsp90; Ssa1-4
SBH1	2	Hsp90; Ssa1-4
SBP1	2	Hsp90; Ssa1-4
SCD6	2	Hsp90; Ssa1-4
SCJ1	2	Hsp90; Ssa1-4
SCP160	2	Hsp90; Ssa1-4
SCS2	2	Hsp90; Ydj1 Down
SCW10	2	Hsp90; Ssa1-4
SDH1	2	Hsp90; Ydj1 Down
SDH2	2	Hsp90; Ssa1-4
SEC1	2	Hsp90; Ssa1-4
SEC10	2	Hsp90; Ssa1-4
SEC12	2	Hsp90; Ssa1-4
SEC15	2	Hsp90; Ssa1-4
SEC23	2	Hsp90; Ssa1-4
SEC24	2	Hsp90; Ssa1-4
SEC26	2	Hsp90; Ssa1-4
SEC4	2	Hsp90; Ydj1 Up
SEC61	2	Hsp90; Ssa1-4
SEC63	2	Hsp90; Ssa1-4
SEC8	2	Hsp90; Ssa1-4
SER3	2	Hsp90; Ydj1 Down
SES1	2	Hsp90; Ydj1 Up
SFL1	2	Hsp90; Ssa1-4
SGF29	2	Hsp90; Ssa1-4
SGN1	2	Hsp90; Ssa1-4
SGO1	2	Hsp90; Ssa1-4
SGT1	2	Hsp90; Ssa1-4
SGT2	2	Hsp90; Ssa1-4
SHM1	2	Hsp90; Ydj1 Up
SHM2	3	Hsp90; Ssa1-4; Ydj1 Down
SIL1	2	Hsp90; Ssa1-4
SIP3	2	Hsp90; Ssa1-4
SIS1	3	Hsp90; Ssa1-4; Ydj1 Down
SKG3	2	Hsp90; Ssa1-4
SKI2	2	Hsp90; Ssa1-4
SKI3	2	Hsp90; Ssa1-4
SKP1	2	Hsp90; Ssa1-4
SLY1	2	Hsp90; Ssa1-4
SMC6	2	Hsp90; Ssa1-4
SMT3	2	Hsp90; Ssa1-4
SMY2	2	Hsp90; Ssa1-4
SNA2	2	Hsp90; Ssa1-4
SNA3	2	Hsp90; Ssa1-4
SNA4	2	Hsp90; Ssa1-4
SND3	2	Hsp90; Ssa1-4
SNF1	2	Hsp90; Ssa1-4
SNF4	2	Hsp90; Ssa1-4
SNL1	2	Hsp90; Ssa1-4
SOF1	2	Hsp90; Ssa1-4
SPB4	2	Hsp90; Ssa1-4
SPF1	2	Hsp90; Ssa1-4
SPT7	2	Hsp90; Ssa1-4
SRB5	2	Hsp90; Ssa1-4
SRO9	2	Hsp90; Ssa1-4
SSA1	2	Hsp90; Ssa1-4
SSA2	2	Hsp90; Ssa1-4
SSA3	2	Hsp90; Ssa1-4
SSA4	2	Hsp90; Ssa1-4
SSB1	2	Hsp90; Ssa1-4
SSB2	2	Hsp90; Ssa1-4
SSC1	2	Hsp90; Ssa1-4
SSD1	2	Hsp90; Ssa1-4
SSE1	2	Hsp90; Ssa1-4
SSE2	2	Hsp90; Ssa1-4
SSM4	2	Hsp90; Ssa1-4
SSN8	2	Hsp90; Ssa1-4
SSO1	2	Hsp90; Ssa1-4
SSP120	2	Hsp90; Ssa1-4
SSP2	2	Hsp90; Ssa1-4
STE11	2	Hsp90; Ssa1-4
STE50	2	Hsp90; Ssa1-4
STE6	2	Hsp90; Ssa1-4
STI1	2	Hsp90; Ssa1-4
STM1	2	Hsp90; Ssa1-4
STT3	2	Hsp90; Ssa1-4
SUA7	2	Hsp90; Ssa1-4
SUB2	2	Hsp90; Ssa1-4
SUI2	2	Hsp90; Ssa1-4
SUP35	2	Hsp90; Ssa1-4
SUP45	2	Hsp90; Ssa1-4
SWP1	2	Hsp90; Ssa1-4
TAF12	2	Hsp90; Ssa1-4
TAF5	2	Hsp90; Ssa1-4
TAH1	2	Hsp90; Ssa1-4
TCB1	2	Hsp90; Ssa1-4
TCB2	2	Hsp90; Ssa1-4
TCO89	2	Hsp90; Ssa1-4
TDA3	2	Hsp90; Ssa1-4
TDH3	2	Hsp90; Ssa1-4
TEF1	2	Hsp90; Ssa1-4
TEF2	2	Hsp90; Ssa1-4
TEF4	2	Hsp90; Ssa1-4
TES1	2	Hsp90; Ssa1-4
TFB4	2	Hsp90; Ssa1-4
TFC6	2	Hsp90; Ssa1-4
THP1	2	Hsp90; Ssa1-4
THR4	3	Hsp90; Ssa1-4; Ydj1 Down
TIF1	3	Hsp90; Ssa1-4; Ydj1 Up
TIF2	3	Hsp90; Ssa1-4; Ydj1 Up
TIF3	3	Hsp90; Ssa1-4; Ydj1 Down
TIF35	2	Hsp90; Ssa1-4
TIF4631	2	Hsp90; Ssa1-4
TIF5	2	Hsp90; Ydj1 Down
TIF6	2	Hsp90; Ssa1-4
TIM11	2	Hsp90; Ssa1-4
TIM23	2	Hsp90; Ssa1-4
TMA108	2	Hsp90; Ssa1-4
TMA19	2	Hsp90; Ydj1 Down
TMA46	2	Hsp90; Ssa1-4
TOM1	2	Hsp90; Ssa1-4
TOM20	2	Hsp90; Ssa1-4
TOM22	2	Hsp90; Ssa1-4
TOM40	2	Hsp90; Ssa1-4
TOM70	2	Hsp90; Ssa1-4
TOM71	2	Hsp90; Ssa1-4
TPI1	3	Hsp90; Ssa1-4; Ydj1 Down
TPO3	2	Hsp90; Ssa1-4
TPS1	2	Hsp90; Ssa1-4
TPS3	2	Hsp90; Ssa1-4
TRP3	3	Hsp90; Ssa1-4; Ydj1 Up
TRX2	3	Hsp90; Ssa1-4; Ydj1 Up
TSA1	2	Hsp90; Ssa1-4
TSL1	2	Hsp90; Ssa1-4
TSR1	2	Hsp90; Ssa1-4
TUB1	2	Hsp90; Ydj1 Up
TUB2	2	Hsp90; Ydj1 Up
TUF1	2	Hsp90; Ssa1-4
UBA1	2	Hsp90; Ydj1 Up
UBA4	2	Hsp90; Ssa1-4
UBP1	2	Hsp90; Ssa1-4
UBP13	2	Hsp90; Ssa1-4
UBP3	2	Hsp90; Ssa1-4
UBP6	2	Hsp90; Ssa1-4
UBX2	2	Hsp90; Ssa1-4
UGA1	2	Hsp90; Ssa1-4
UGO1	2	Hsp90; Ssa1-4
UGP1	3	Hsp90; Ssa1-4; Ydj1 Down
ULP1	2	Hsp90; Ssa1-4
UME6	2	Hsp90; Ssa1-4
URA2	2	Hsp90; Ssa1-4
URA8	2	Hsp90; Ssa1-4
URE2	2	Hsp90; Ssa1-4
URN1	2	Hsp90; Ssa1-4
UTP10	2	Hsp90; Ssa1-4
VID24	2	Hsp90; Ssa1-4
VID28	2	Hsp90; Ssa1-4
VID30	2	Hsp90; Ssa1-4
VIP1	2	Hsp90; Ssa1-4
VMA1	3	Hsp90; Ssa1-4; Ydj1 Up
VMA10	2	Hsp90; Ssa1-4
VMA2	3	Hsp90; Ssa1-4; Ydj1 Up
VMA4	2	Hsp90; Ssa1-4
VPS35	2	Hsp90; Ssa1-4
VPS52	2	Hsp90; Ssa1-4
VRL1	2	Hsp90; Ssa1-4
VTC2	2	Hsp90; Ssa1-4
VTC3	2	Hsp90; Ssa1-4
WHI2	2	Hsp90; Ssa1-4
WTM1	2	Hsp90; Ydj1 Down
XRN1	2	Hsp90; Ssa1-4
YBL028C	2	Hsp90; Ssa1-4
YBR287W	2	Hsp90; Ssa1-4
YBT1	2	Hsp90; Ssa1-4
YCK3	2	Hsp90; Ssa1-4
YCL019W	2	Hsp90; Ssa1-4
YCR043C	2	Hsp90; Ssa1-4
YDJ1	2	Hsp90; Ssa1-4
YDL144C	2	Hsp90; Ssa1-4
YDR341C	2	Hsp90; Ydj1 Up
YEF3	2	Hsp90; Ssa1-4
YET3	2	Hsp90; Ssa1-4
YGR237C	2	Hsp90; Ssa1-4
YHB1	3	Hsp90; Ssa1-4; Ydj1 Up
YHR020W	2	Hsp90; Ydj1 Up
YIG1	2	Hsp90; Ssa1-4
YJL070C	2	Hsp90; Ssa1-4
YJR096W	2	Hsp90; Ssa1-4
YLR345W	2	Hsp90; Ssa1-4
YME1	2	Hsp90; Ssa1-4
YMR045C	2	Hsp90; Ssa1-4
YMR099C	2	Hsp90; Ssa1-4
YNL134C	2	Hsp90; Ydj1 Down
YNR071C	2	Hsp90; Ssa1-4
YOP1	2	Hsp90; Ssa1-4
YPP1	2	Hsp90; Ssa1-4
YPT31	2	Hsp90; Ssa1-4
YRA1	2	Hsp90; Ssa1-4
YRA2	2	Hsp90; Ssa1-4
YVH1	2	Hsp90; Ssa1-4
ZEO1	2	Hsp90; Ssa1-4
ZWF1	2	Hsp90; Ssa1-4

## Sheet: No Ssa1-4Hsp90
Proteins not shown to be physical interactors of Hsp90 and/or Ssa1-4
Name	Description
Increase
ALD5	Dihydrolipoamide acetyltransferase component (E2) of the PDC
BIO2	Biotin synthase
BIO4	Mitochondrial aldehyde dehydrogenase
LAT1	NADPH-dependent alpha-keto amide reductase
YDL124W	Dethiobiotin synthetase
YJR029W	Retrotransposon TYA Gag and TYB Pol genes
Decrease
ALD4	Mitochondrial aldehyde dehydrogenase
BGL2	Endo-beta-1,3-glucanase
ECM33	NADPH-dependent alpha-keto amide reductase
MRH1	Membrane protein Related to Hsp30p
PMA2	Plasma Membrane ATPase
SBE2	Suppressor of BEm4
THI20	Trifunctional enzyme of thiamine biosynthesis, degradation and salvage
THR1	Homoserine kinase; conserved protein required for threonine biosynthesis
YNK1	Yeast Nucleoside diphosphate Kinase

## Sheet: Hsc82
input	symbol	name	secondaryIdentifier	primaryIdentifier
YMR056C	AAC1	ADP/ATP Carrier	YMR056C	SGD:S000004660
YKL075C	AAN1	Actin, Aging and Nutrient modulator	YKL075C	SGD:S000001558
YCR088W	ABP1	Actin Binding Protein	YCR088W	SGD:S000000684
YLR131C	ACE2	Activator of CUP1 Expression	YLR131C	SGD:S000004121
YJR083C	ACF4	Assembly Complementing Factor	YJR083C	SGD:S000003843
YBL015W	ACH1	Acetyl CoA Hydrolase	YBL015W	SGD:S000000111
YDL203C	ACK1	Activator of C Kinase	YDL203C	SGD:S000002362
YLR304C	ACO1	ACOnitase	YLR304C	SGD:S000004295
YAL054C	ACS1	Acetyl CoA Synthetase	YAL054C	SGD:S000000050
YLR153C	ACS2	Acetyl CoA Synthetase	YLR153C	SGD:S000004143
YFL039C	ACT1	ACTin	YFL039C	SGD:S000001855
YKL206C	ADD66	Alpha1-proteinase inhibitor-Degradation Deficient	YKL206C	SGD:S000001689
YAR015W	ADE1	ADEnine requiring	YAR015W	SGD:S000000070
YNL220W	ADE12	ADEnine requiring	YNL220W	SGD:S000005164
YLR359W	ADE13	ADEnine requiring	YLR359W	SGD:S000004351
YMR120C	ADE17	ADEnine	YMR120C	SGD:S000004727
YOR128C	ADE2	ADEnine requiring	YOR128C	SGD:S000005654
YGR204W	ADE3	ADEnine requiring	YGR204W	SGD:S000003436
YMR300C	ADE4	ADEnine requiring	YMR300C	SGD:S000004915
YGL234W	ADE57	ADEnine requiring	YGL234W	SGD:S000003203
YGR061C	ADE6	ADEnine requiring	YGR061C	SGD:S000003293
YDR408C	ADE8	ADEnine requiring	YDR408C	SGD:S000002816
YOL086C	ADH1	Alcohol DeHydrogenase	YOL086C	SGD:S000005446
YMR083W	ADH3	Alcohol DeHydrogenase	YMR083W	SGD:S000004688
YBR145W	ADH5	Alcohol DeHydrogenase	YBR145W	SGD:S000000349
YMR318C	ADH6	Alcohol DeHydrogenase	YMR318C	SGD:S000004937
YDR226W	ADK1	ADenylate Kinase	YDR226W	SGD:S000002634
YJR105W	ADO1	ADenOsine kinase	YJR105W	SGD:S000003866
YDR216W	ADR1	Alcohol Dehydrogenase II synthesis Regulator	YDR216W	SGD:S000002624
YMR064W	AEP1	ATPase ExPression	YMR064W	SGD:S000004668
YLR397C	AFG2	ATPase Family Gene	YLR397C	SGD:S000004389
YER017C	AFG3	ATPase Family Gene	YER017C	SGD:S000000819
YCL025C	AGP1	high-Affinity Glutamine Permease	YCL025C	SGD:S000000530
YDR214W	AHA1	Activator of Heat shock protein 90 ATPase	YDR214W	SGD:S000002622
YLR109W	AHP1	Alkyl HydroPeroxide reductase	YLR109W	SGD:S000004099
YGL160W	AIM14	Altered Inheritance rate of Mitochondria	YGL160W	SGD:S000003128
YIL087C	AIM19	Altered Inheritance rate of Mitochondria	YIL087C	SGD:S000001349
YAL049C	AIM2	Altered Inheritance rate of Mitochondria	YAL049C	SGD:S000000047
YJR080C	AIM24	Altered Inheritance rate of Mitochondria	YJR080C	SGD:S000003841
YJR100C	AIM25	Altered Inheritance of Mitochondria	YJR100C	SGD:S000003861
YBR108W	AIM3	Altered Inheritance rate of Mitochondria	YBR108W	SGD:S000000312
YML050W	AIM32	Altered Inheritance rate of Mitochondria	YML050W	SGD:S000004514
YMR157C	AIM36	Altered Inheritance rate of Mitochondria	YMR157C	SGD:S000004766
YOL053W	AIM39	Altered Inheritance rate of Mitochondria	YOL053W	SGD:S000005414
YBR194W	AIM4	Altered Inheritance rate of Mitochondria	YBR194W	SGD:S000000398
YPR004C	AIM45	Altered Inheritance rate of Mitochondria	YPR004C	SGD:S000006208
YHR199C	AIM46	Altered Inheritance rate of Mitochondria	YHR199C	SGD:S000001242
YER080W	AIM9	Altered Inheritance rate of Mitochondria	YER080W	SGD:S000000882
YBR059C	AKL1	Ark family Kinase-Like protein	YBR059C	SGD:S000000263
YOR335C	ALA1	ALAnyl-tRNA synthetase	YOR335C	SGD:S000005862
YMR170C	ALD2	ALdehyde Dehydrogenase	YMR170C	SGD:S000004780
YMR169C	ALD3	ALdehyde Dehydrogenase	YMR169C	SGD:S000004779
YPL061W	ALD6	ALdehyde Dehydrogenase	YPL061W	SGD:S000005982
YNL148C	ALF1	ALpha tubulin Folding	YNL148C	SGD:S000005092
YPL227C	ALG5	Asparagine-Linked Glycosylation	YPL227C	SGD:S000006148
YNL219C	ALG9	Asparagine-Linked Glycosylation	YNL219C	SGD:S000005163
YML086C	ALO1	D-Arabinono-1,4-Lactone Oxidase	YML086C	SGD:S000004551
YOL130W	ALR1	ALuminum Resistance	YOL130W	SGD:S000005490
YLR089C	ALT1	ALanine Transaminase	YLR089C	SGD:S000004079
YDR111C	ALT2	ALanine Transaminase	YDR111C	SGD:S000002518
YJL084C	ALY2	Arrestin-Like Yeast protein	YJL084C	SGD:S000003620
YJR047C	ANB1	ANaeroBically induced	YJR047C	SGD:S000003808
YCL050C	APA1	AP4A phosphorylase	YCL050C	SGD:S000000555
YBR151W	APD1	Actin Patches Distal	YBR151W	SGD:S000000355
YBR286W	APE3	AminoPEptidase	YBR286W	SGD:S000000490
YNL077W	APJ1	Anti-Prion DnaJ	YNL077W	SGD:S000005021
YJR005W	APL1	clathrin Adaptor Protein complex Large chain	YJR005W	SGD:S000003765
YPL195W	APL5	clathrin Adaptor Protein complex Large chain	YPL195W	SGD:S000006116
YBR288C	APM3	clathrin Adaptor Protein complex Medium chain	YBR288C	SGD:S000000492
YBL019W	APN2	APurinic/apyrimidinic eNdonuclease	YBL019W	SGD:S000000115
YML022W	APT1	Adenine PhosphoribosylTransferase	YML022W	SGD:S000004484
YBR149W	ARA1	D-ARAbinose dehydrogenase	YBR149W	SGD:S000000353
YER036C	ARB1	ATP-binding cassette protein involved in Ribosome Biogenesis	YER036C	SGD:S000000838
YGL105W	ARC1	Aminoacyl-tRNA synthetase Cofactor	YGL105W	SGD:S000003073
YLR370C	ARC18	ARp2/3 Complex subunit	YLR370C	SGD:S000004362
YKL013C	ARC19	ARp2/3 Complex subunit	YKL013C	SGD:S000001496
YNR035C	ARC35	ARp2/3 Complex subunit	YNR035C	SGD:S000005318
YBR234C	ARC40	ARp2/3 Complex subunit	YBR234C	SGD:S000000438
YHR013C	ARD1	ARrest Defective	YHR013C	SGD:S000001055
YCR048W	ARE1	Acyl-coenzyme A: cholesterol acyl transferase-Related Enzyme	YCR048W	SGD:S000000644
YNR019W	ARE2	Acyl-coenzyme A: cholesterol acyl transferase-Related Enzyme	YNR019W	SGD:S000005302
YDL192W	ARF1	ADP-Ribosylation Factor	YDL192W	SGD:S000002351
YJL071W	ARG2	ARGinine requiring	YJL071W	SGD:S000003607
YGL157W	ARI1	Aldehyde Reductase Intermediate, subclass of SDR	YGL157W	SGD:S000003125
YBR164C	ARL1	ADP-Ribosylation factor-Like	YBR164C	SGD:S000000368
YPL051W	ARL3	ADP-Ribosylation factor-Like	YPL051W	SGD:S000005972
YDR127W	ARO1	AROmatic amino acid requiring	YDR127W	SGD:S000002534
YDR380W	ARO10	AROmatic amino acid requiring	YDR380W	SGD:S000002788
YGL148W	ARO2	AROmatic amino acid requiring	YGL148W	SGD:S000003116
YDR035W	ARO3	AROmatic amino acid requiring	YDR035W	SGD:S000002442
YBR249C	ARO4	AROmatic amino acid requiring	YBR249C	SGD:S000000453
YGL202W	ARO8	AROmatic amino acid requiring	YGL202W	SGD:S000003170
YDL029W	ARP2	Actin-Related Protein	YDL029W	SGD:S000002187
YJR065C	ARP3	Actin-Related Protein	YJR065C	SGD:S000003826
YOR141C	ARP8	Actin-Related Protein	YOR141C	SGD:S000005667
YGR068C	ART5	Arrestin-Related Trafficking adaptors	YGR068C	SGD:S000003300
YMR116C	ASC1	Absence of growth Suppressor of Cyp1	YMR116C	SGD:S000004722
YOR058C	ASE1	Anaphase Spindle Elongation	YOR058C	SGD:S000005584
YDR321W	ASP1	ASParaginase	YDR321W	SGD:S000002729
YPR093C	ASR1	Alcohol Sensitive Ring/PHD finger	YPR093C	SGD:S000006297
YBL069W	AST1	ATPase STabilizing	YBL069W	SGD:S000000165
YER101C	AST2	ATPase STabilizing	YER101C	SGD:S000000903
YGL180W	ATG1	AuTophaGy related	YGL180W	SGD:S000003148
YPR185W	ATG13	AuTophaGy related	YPR185W	SGD:S000006389
YOL082W	ATG19	AuTophaGy related	YOL082W	SGD:S000005442
YJL178C	ATG27	AuTophaGy related	YJL178C	SGD:S000003714
YBR139W	ATG42	AuTophaGy	YBR139W	SGD:S000000343
YIL156W-B	ATG44	AuTophaGy related	YIL156W-B	SGD:S000028511
YDL149W	ATG9	AuTophaGy related	YDL149W	SGD:S000002308
YBL099W	ATP1	ATP synthase	YBL099W	SGD:S000000195
YLR295C	ATP14	ATP synthase	YLR295C	SGD:S000004286
YPL271W	ATP15	ATP synthase	YPL271W	SGD:S000006192
YDL004W	ATP16	ATP synthase	YDL004W	SGD:S000002162
YDR377W	ATP17	ATP synthase	YDR377W	SGD:S000002785
YJR121W	ATP2	ATP synthase	YJR121W	SGD:S000003882
YPR020W	ATP20	ATP synthase	YPR020W	SGD:S000006224
YBR039W	ATP3	ATP synthase	YBR039W	SGD:S000000243
YPL078C	ATP4	ATP synthase	YPL078C	SGD:S000005999
YDR298C	ATP5	ATP synthase	YDR298C	SGD:S000002706
YKL016C	ATP7	ATP synthase	YKL016C	SGD:S000001499
YNL101W	AVT4	Amino acid Vacuolar Transport	YNL101W	SGD:S000005045
YIL124W	AYR1	1-AcyldihYdroxyacetone-phosphate Reductase	YIL124W	SGD:S000001386
YOR134W	BAG7		YOR134W	SGD:S000005660
YDR046C	BAP3	Branched-chain Amino acid Permease	YDR046C	SGD:S000002453
YKR099W	BAS1	BASal	YKR099W	SGD:S000001807
YJL020C	BBC1	Bni1 synthetic lethal and Bee1 (las17) Complex member	YJL020C	SGD:S000003557
YMR237W	BCH1	Bud7 and Chs6 Homolog	YMR237W	SGD:S000004850
YER167W	BCK2	Bypass of C Kinase	YER167W	SGD:S000000969
YDR361C	BCP1		YDR361C	SGD:S000002769
YDR375C	BCS1	ubiquinol-cytochrome c reductase (bc1) Synthesis	YDR375C	SGD:S000002783
YIL033C	BCY1	Bypass of CYclic-AMP requirement	YIL033C	SGD:S000001295
YAL060W	BDH1	Butanediol DeHydrogenase	YAL060W	SGD:S000000056
YAL061W	BDH2		YAL061W	SGD:S000000057
YBR200W	BEM1	Bud EMergence	YBR200W	SGD:S000000404
YPL115C	BEM3	Bud EMergence	YPL115C	SGD:S000006036
YKR068C	BET3	Blocked Early in Transport	YKR068C	SGD:S000001776
YOR198C	BFR1	BreFeldin A Resistance	YOR198C	SGD:S000005724
YCL029C	BIK1	BIlateral Karyogamy defect	YCL029C	SGD:S000000534
YBR270C	BIT2	Binding partner of Tor2p	YBR270C	SGD:S000000474
YJL058C	BIT61	Binding partner of Tor2p	YJL058C	SGD:S000003594
YFL007W	BLM10	BLeoMycin resistance	YFL007W	SGD:S000001887
YER177W	BMH1	Brain Modulosignalin Homolog	YER177W	SGD:S000000979
YJR025C	BNA1	Biosynthesis of Nicotinic Acid	YJR025C	SGD:S000003786
YJR078W	BNA2	Biosynthesis of Nicotinic Acid	YJR078W	SGD:S000003839
YBL098W	BNA4	Biosynthesis of Nicotinic Acid	YBL098W	SGD:S000000194
YFR047C	BNA6	Biosynthesis of Nicotinic Acid	YFR047C	SGD:S000001943
YNL271C	BNI1	Bud Neck Involved	YNL271C	SGD:S000005215
YNL042W	BOP3	Bypass Of Pam1	YNL042W	SGD:S000004987
YDL141W	BPL1	Biotin:apoProtein Ligase	YDL141W	SGD:S000002300
YLL015W	BPT1	Bile Pigment Transporter	YLL015W	SGD:S000003938
YDL074C	BRE1	BREfeldin A sensitivity	YDL074C	SGD:S000002232
YNR051C	BRE5	BREfeldin A sensitivity	YNR051C	SGD:S000005334
YGR246C	BRF1	B-Related Factor	YGR246C	SGD:S000003478
YCL014W	BUD3	BUD site selection	YCL014W	SGD:S000000520
YLR319C	BUD6	BUD site selection	YLR319C	SGD:S000004311
YML111W	BUL2	Binds Ubiquitin Ligase	YML111W	SGD:S000004579
YLR226W	BUR2	Bypass UAS Requirement	YLR226W	SGD:S000004216
YOR276W	CAF20	Cap Associated Factor	YOR276W	SGD:S000005802
YPL048W	CAM1	Calcium And Membrane-binding protein	YPL048W	SGD:S000005969
YKL007W	CAP1	CAPping	YKL007W	SGD:S000001490
YIL034C	CAP2	CAPping	YIL034C	SGD:S000001296
YPL111W	CAR1	Catabolism of ARginine	YPL111W	SGD:S000006032
YLR438W	CAR2	Catabolism of ARginine	YLR438W	SGD:S000004430
YOR125C	CAT5	CATabolite repression	YOR125C	SGD:S000005651
YNL161W	CBK1	Cell wall Biosynthesis Kinase	YNL161W	SGD:S000005105
YPL215W	CBP3	Cytochrome B mRNA Processing	YPL215W	SGD:S000006136
YGR174C	CBP4	Cytochrome B mRNA Processing	YGR174C	SGD:S000003406
YBR120C	CBP6	Cytochrome B Protein synthesis	YBR120C	SGD:S000000324
YIL043C	CBR1	Cytochrome b Reductase	YIL043C	SGD:S000001305
YER168C	CCA1	tRNA CCA-pyrophosphorylase	YER168C	SGD:S000000970
YLR220W	CCC1	Cross-Complements Ca(2+) phenotype of csg1	YLR220W	SGD:S000004210
YKL011C	CCE1	Cruciform Cutting Endonuclease	YKL011C	SGD:S000001494
YKR066C	CCP1	Cytochrome c Peroxidase	YKR066C	SGD:S000001774
YMR038C	CCS1	Copper Chaperone for SOD1	YMR038C	SGD:S000004641
YIL142W	CCT2	Chaperonin Containing TCP-1	YIL142W	SGD:S000001404
YJL014W	CCT3	Chaperonin Containing TCP-1	YJL014W	SGD:S000003551
YDL143W	CCT4	Chaperonin Containing TCP-1	YDL143W	SGD:S000002302
YJR064W	CCT5	Chaperonin Containing TCP-1	YJR064W	SGD:S000003825
YDR188W	CCT6	Chaperonin Containing TCP-1	YDR188W	SGD:S000002596
YJL111W	CCT7	Chaperonin Containing TCP-1	YJL111W	SGD:S000003647
YJL008C	CCT8	Chaperonin Containing TCP-1	YJL008C	SGD:S000003545
YDR182W	CDC1	Cell Division Cycle	YDR182W	SGD:S000002590
YCR002C	CDC10	Cell Division Cycle	YCR002C	SGD:S000000595
YAL038W	CDC19	Cell Division Cycle	YAL038W	SGD:S000000036
YGL116W	CDC20	Cell Division Cycle	YGL116W	SGD:S000003084
YBR160W	CDC28	Cell Division Cycle	YBR160W	SGD:S000000364
YLR314C	CDC3	Cell Division Cycle	YLR314C	SGD:S000004306
YDR168W	CDC37	Cell Division Cycle	YDR168W	SGD:S000002575
YDL126C	CDC48	Cell Division Cycle	YDL126C	SGD:S000002284
YDL132W	CDC53	Cell Division Cycle	YDL132W	SGD:S000002290
YGL190C	CDC55	Cell Division Cycle	YGL190C	SGD:S000003158
YPL160W	CDC60	Cell Division Cycle	YPL160W	SGD:S000006081
YLR418C	CDC73	Cell Division Cycle	YLR418C	SGD:S000004410
YOR112W	CEX1	Cytoplasmic EXport protein	YOR112W	SGD:S000005638
YIL003W	CFD1	Cytosolic Fe-S cluster Deficient	YIL003W	SGD:S000001265
YCL064C	CHA1	Catabolism of Hydroxy Amino acids	YCL064C	SGD:S000000569
YGL206C	CHC1	Clathrin Heavy Chain	YGL206C	SGD:S000003174
YBR274W	CHK1	CHeckpoint Kinase	YBR274W	SGD:S000000478
YER026C	CHO1	CHOline requiring	YER026C	SGD:S000000828
YGR157W	CHO2	CHOline requiring	YGR157W	SGD:S000003389
YPL225W	CHP1	CHaPerone	YPL225W	SGD:S000006146
YBR038W	CHS2	CHitin Synthase	YBR038W	SGD:S000000242
YBR023C	CHS3	CHitin Synthase-related	YBR023C	SGD:S000000227
YDR267C	CIA1	Cytosolic Iron-sulfur protein Assembly	YDR267C	SGD:S000002675
YHR122W	CIA2	Cytosolic Iron-sulfur protein Assembly	YHR122W	SGD:S000001164
YOR349W	CIN1	Chromosome INstability	YOR349W	SGD:S000005876
YCR005C	CIT2	CITrate synthase	YCR005C	SGD:S000000598
YGL019W	CKB1	Casein Kinase Beta subunit	YGL019W	SGD:S000002987
YOR039W	CKB2	Casein Kinase Beta' subunit	YOR039W	SGD:S000005565
YOR250C	CLP1	CLeavage/Polyadenylation factor Ia subunit	YOR250C	SGD:S000005776
YMR012W	CLU1	CLUstered mitochondria	YMR012W	SGD:S000004614
YDR461C-A	CMI8	Cytosolic MIni protein of ~8 kDa	YDR461C-A	SGD:S000087209
YOL016C	CMK2	CalModulin dependent protein Kinase	YOL016C	SGD:S000005376
YML057W	CMP2	CalModulin binding Protein	YML057W	SGD:S000004521
YDL156W	CMR1	Changed Mutation Rate	YDL156W	SGD:S000002315
YLR433C	CNA1	CalciNeurin A	YLR433C	SGD:S000004425
YKL190W	CNB1	CalciNeurin subunit B	YKL190W	SGD:S000001673
YBR155W	CNS1	CyclophiliN Seven suppressor	YBR155W	SGD:S000000359
YJL062W-A	COA3	Cytochrome Oxidase Assembly	YJL062W-A	SGD:S000007611
YLL050C	COF1	COFilin	YLL050C	SGD:S000003973
YNL051W	COG5	Conserved Oligomeric Golgi complex	YNL051W	SGD:S000004996
YNL041C	COG6	Conserved Oligomeric Golgi complex	YNL041C	SGD:S000004986
YGL005C	COG7	Conserved Oligomeric Golgi complex	YGL005C	SGD:S000002973
YML071C	COG8	Conserved Oligomeric Golgi complex	YML071C	SGD:S000004536
YBR003W	COQ1	COenzyme Q	YBR003W	SGD:S000000207
YDR204W	COQ4	COenzyme Q	YDR204W	SGD:S000002612
YLR201C	COQ9	COenzyme Q	YLR201C	SGD:S000004191
YBL045C	COR1	CORe protein of QH2 cytochrome c reductase	YBL045C	SGD:S000000141
YPL132W	COX11	Cytochrome c OXidase	YPL132W	SGD:S000006053
YLR038C	COX12	Cytochrome c OXidase	YLR038C	SGD:S000004028
YGL191W	COX13	Cytochrome c OXidase	YGL191W	SGD:S000003159
YER141W	COX15	Cytochrome c OXidase	YER141W	SGD:S000000943
Q0250	COX2	Cytochrome c OXidase	Q0250	SGD:S000007281
YDR231C	COX20	Cytochrome c OXidase	YDR231C	SGD:S000002639
YDR119W-A	COX26		YDR119W-A	SGD:S000113555
YGL187C	COX4	Cytochrome c OXidase	YGL187C	SGD:S000003155
YNL052W	COX5A	Cytochrome c OXidase	YNL052W	SGD:S000004997
YHR051W	COX6	Cytochrome c OXidase	YHR051W	SGD:S000001093
YDL067C	COX9	Cytochrome c OXidase	YDL067C	SGD:S000002225
YKL179C	COY1	CASP Of Yeast	YKL179C	SGD:S000001662
YJR109C	CPA2	Carbamyl Phosphate synthetase A	YJR109C	SGD:S000003870
YGR247W	CPD1	Cyclic nucleotide PhosphoDiesterase	YGR247W	SGD:S000003479
YDR155C	CPR1	Cyclosporin A-sensitive Proline Rotamase	YDR155C	SGD:S000002562
YML078W	CPR3	Cyclosporin A-sensitive Proline Rotamase	YML078W	SGD:S000004543
YCR069W	CPR4	Cyclosporin-sensitive Proline Rotamase	YCR069W	SGD:S000000665
YLR216C	CPR6	Cyclosporin-sensitive Proline Rotamase	YLR216C	SGD:S000004206
YJR032W	CPR7	Cyclosporin-sensitive Proline Rotamase	YJR032W	SGD:S000003793
YNR028W	CPR8	Cyclosporin-sensitive Proline Rotamase	YNR028W	SGD:S000005311
YGR218W	CRM1	Chromosome Region Maintenance	YGR218W	SGD:S000003450
YPR174C	CSA1	Cdc5 SPB Anchor	YPR174C	SGD:S000006378
YLR241W	CSC1	Calcium permeable Stress-gated cation Channel	YLR241W	SGD:S000004231
YKL049C	CSE4	Chromosome SEgregation	YKL049C	SGD:S000001532
YBR042C	CST26	Chromosome STability	YBR042C	SGD:S000000246
YIL036W	CST6	Chromosome STability	YIL036W	SGD:S000001298
YMR078C	CTF18	Chromosome Transmission Fidelity	YMR078C	SGD:S000004683
YPR135W	CTF4	Chromosome Transmission Fidelity	YPR135W	SGD:S000006339
YJL006C	CTK2	Carboxy-Terminal domain Kinase	YJL006C	SGD:S000003543
YOL145C	CTR9	Cln Three (CLN3) Requiring	YOL145C	SGD:S000005505
YGR088W	CTT1	CaTalase T	YGR088W	SGD:S000003320
YPL260W	CUB1	Cu2+ suppressing and Bleomycin sensitive	YPL260W	SGD:S000006181
YGL110C	CUE3	Coupling of Ubiquitin conjugation to ER degradation	YGL110C	SGD:S000003078
YML101C	CUE4	Coupling of Ubiquitin conjugation to ER degradation	YML101C	SGD:S000004568
YOR042W	CUE5	Coupling of Ubiquitin conjugation to ER degradation	YOR042W	SGD:S000005568
YDR482C	CWC21	Complexed With Cef1p	YDR482C	SGD:S000002890
YGR278W	CWC22	Complexed With Cef1p	YGR278W	SGD:S000003510
YNL111C	CYB5	CYtochrome B	YNL111C	SGD:S000005055
YOR037W	CYC2	CYtochrome C	YOR037W	SGD:S000005563
YAL039C	CYC3	CYtochrome C	YAL039C	SGD:S000000037
YJL005W	CYR1	CYclic AMP Requirement	YJL005W	SGD:S000003542
YAL012W	CYS3	CYStathionine gamma-lyase	YAL012W	SGD:S000000010
YGR155W	CYS4	CYStathionine beta-synthase	YGR155W	SGD:S000003387
YOR065W	CYT1	CYTochrome c1	YOR065W	SGD:S000005591
YML070W	DAK1	DihydroxyAcetone Kinase	YML070W	SGD:S000004535
YJL149W	DAS1	Dst1-delta 6-Azauracil Sensitivity	YJL149W	SGD:S000003685
YDR020C	DAS2	Dst1-delta 6-Azauracil Sensitivity	YDR020C	SGD:S000002427
YML113W	DAT1	DATin	YML113W	SGD:S000004581
YDL031W	DBP10	Dead Box Protein	YDL031W	SGD:S000002189
YGL078C	DBP3	Dead Box Protein	YGL078C	SGD:S000003046
YOR046C	DBP5	Dead Box Protein	YOR046C	SGD:S000005572
YCL016C	DCC1	Defective in sister Chromatid Cohesion	YCL016C	SGD:S000000521
YOL149W	DCP1	mRNA DeCaPping	YOL149W	SGD:S000005509
YLR270W	DCS1	DeCapping Scavenger	YLR270W	SGD:S000004260
YOR163W	DDP1	Diadenosine and Diphosphoinositol Polyphosphate phosphohydrolase	YOR163W	SGD:S000005689
YOR204W	DED1	Defines Essential Domain	YOR204W	SGD:S000005730
YHR019C	DED81	Defines Essential Domain	YHR019C	SGD:S000001061
YKL054C	DEF1	RNAPII DEgradation Factor	YKL054C	SGD:S000001537
YAL013W	DEP1	Disability in regulation of Expression of genes involved in Phospholipid biosynthesis	YAL013W	SGD:S000000011
YOR245C	DGA1	DiacylGlycerol Acyltransferase	YOR245C	SGD:S000005771
YOR311C	DGK1	DiacylGlycerol Kinase	YOR311C	SGD:S000005838
YDL160C	DHH1	DEAD box Helicase Homolog	YDL160C	SGD:S000002319
YMR316W	DIA1	Digs Into Agar	YMR316W	SGD:S000004935
YPL049C	DIG1	Down-regulator of Invasive Growth	YPL049C	SGD:S000005970
YDR480W	DIG2	Down-regulator of Invasive Growth	YDR480W	SGD:S000002888
YDL174C	DLD1	D-Lactate Dehydrogenase	YDL174C	SGD:S000002333
YDL178W	DLD2	D-Lactate Dehydrogenase	YDL178W	SGD:S000002337
YEL071W	DLD3	D-Lactate Dehydrogenase	YEL071W	SGD:S000000797
YLL001W	DNM1	DyNaMin-related	YLL001W	SGD:S000003924
YIL103W	DPH1	DiPHthamide biosynthesis	YIL103W	SGD:S000001365
YDR294C	DPL1	Dihydrosphingosine Phosphate Lyase	YDR294C	SGD:S000002702
YPR183W	DPM1	Dolichol Phosphate Mannose synthase	YPR183W	SGD:S000006387
YDR284C	DPP1	Diacylglycerol Pyrophosphate Phosphatase	YDR284C	SGD:S000002692
YLL018C	DPS1		YLL018C	SGD:S000003941
YKR071C	DRE2	Derepressed for Ribosomal protein S14 Expression	YKR071C	SGD:S000001779
YEL070W	DSF1	Deletion Suppressor of mptFive/pufFive mutation	YEL070W	SGD:S000000796
YMR276W	DSK2	Dominant Suppressor of kar1	YMR276W	SGD:S000004889
YFR044C	DUG1	Deficient in Utilization of Glutathione	YFR044C	SGD:S000001940
YBR281C	DUG2	Deficient in Utilization of Glutathione	YBR281C	SGD:S000000485
YBR208C	DUR12	Degradation of URea	YBR208C	SGD:S000000412
YHR068W	DYS1	DeoxyhYpusine Synthase	YHR068W	SGD:S000001110
YKL204W	EAP1	EIF4E-Associated Protein	YKL204W	SGD:S000001687
YMR171C	EAR1	Endosomal Adaptor of Rsp5p	YMR171C	SGD:S000004781
YAL059W	ECM1	ExtraCellular Mutant	YAL059W	SGD:S000000055
YHR132C	ECM14	ExtraCellular Mutant	YHR132C	SGD:S000001174
YMR128W	ECM16	ExtraCellular Mutant	YMR128W	SGD:S000004735
YBR065C	ECM2	ExtraCellular Mutant	YBR065C	SGD:S000000269
YHL030W	ECM29	ExtraCellular Mutant	YHL030W	SGD:S000001022
YLR436C	ECM30	ExtraCellular Mutant	YLR436C	SGD:S000004428
YKR076W	ECM4	ExtraCellular Mutant	YKR076W	SGD:S000001784
YEL015W	EDC3	Enhancer of mRNA DeCapping	YEL015W	SGD:S000000741
YAL003W	EFB1	Elongation Factor Beta	YAL003W	SGD:S000000003
YOR133W	EFT1	Elongation Factor Two	YOR133W	SGD:S000005659
YPL037C	EGD1	Enhancer of Gal4 DNA binding	YPL037C	SGD:S000005958
YHR193C	EGD2	Enhancer of Gal4 DNA binding	YHR193C	SGD:S000001236
YIR007W	EGH1	Cryptococcus neoformans EGCrP2 Homolog	YIR007W	SGD:S000001446
YBR177C	EHT1	Ethanol Hexanoyl Transferase	YBR177C	SGD:S000000381
YCR034W	ELO2	fatty acid ELOngation	YCR034W	SGD:S000000630
YPL101W	ELP4	ELongator Protein	YPL101W	SGD:S000006022
YMR312W	ELP6	ELongator Protein	YMR312W	SGD:S000004929
YCL045C	EMC1	ER Membrane protein Complex	YCL045C	SGD:S000000550
YJR088C	EMC2	ER Membrane protein Complex	YJR088C	SGD:S000003848
YGL200C	EMP24	EndoMembrane Protein	YGL200C	SGD:S000003168
YFL048C	EMP47		YFL048C	SGD:S000001846
YLR083C	EMP70		YLR083C	SGD:S000004073
YDR039C	ENA2	Exitus NAtru (Latin, "exit sodium")	YDR039C	SGD:S000002446
YGR254W	ENO1	ENOlase	YGR254W	SGD:S000003486
YHR174W	ENO2	ENOlase	YHR174W	SGD:S000001217
YBR247C	ENP1	Essential Nuclear Protein	YBR247C	SGD:S000000451
YDR153C	ENT5	Epsin N-Terminal homology	YDR153C	SGD:S000002560
YNL080C	EOS1	ER-localized and Oxidants Sensitive	YNL080C	SGD:S000005024
YMR124W	EPO1	Endoplasmic reticulum POlarization	YMR124W	SGD:S000004731
YIL005W	EPS1	ER-retained Pma1 Suppressing	YIL005W	SGD:S000001267
YGR175C	ERG1	ERGosterol biosynthesis	YGR175C	SGD:S000003407
YPL028W	ERG10	ERGosterol biosynthesis	YPL028W	SGD:S000005949
YHR007C	ERG11	ERGosterol biosynthesis	YHR007C	SGD:S000001049
YMR208W	ERG12	ERGosterol biosynthesis	YMR208W	SGD:S000004821
YML126C	ERG13	ERGosterol biosynthesis	YML126C	SGD:S000004595
YMR202W	ERG2	ERGosterol biosynthesis	YMR202W	SGD:S000004815
YJL167W	ERG20	ERGosterol biosynthesis	YJL167W	SGD:S000003703
YGL001C	ERG26	ERGosterol biosynthesis	YGL001C	SGD:S000002969
YER044C	ERG28	ERGosterol biosynthesis	YER044C	SGD:S000000846
YGL012W	ERG4	ERGosterol biosynthesis	YGL012W	SGD:S000002980
YML008C	ERG6	ERGosterol biosynthesis	YML008C	SGD:S000004467
YHR190W	ERG9	ERGosterol biosynthesis	YHR190W	SGD:S000001233
YFR041C	ERJ5	Endoplasmic Reticulum located J-protein	YFR041C	SGD:S000001937
YAR002C-A	ERP1	Emp24p/Erv25p Related Protein	YAR002C-A	SGD:S000002129
YGL054C	ERV14	ER Vesicle	YGL054C	SGD:S000003022
YPR037C	ERV2	Essential for Respiration and Viability	YPR037C	SGD:S000006241
YGR284C	ERV29	ER Vesicle	YGR284C	SGD:S000003516
YML067C	ERV41	ER Vesicle	YML067C	SGD:S000004532
YAL042W	ERV46	ER Vesicle	YAL042W	SGD:S000000040
YMR219W	ESC1	Establishes Silent Chromatin	YMR219W	SGD:S000004832
YDR365C	ESF1	Eighteen S rRNA Factor	YDR365C	SGD:S000002773
YJR017C	ESS1	ESSential	YJR017C	SGD:S000003778
YBR026C	ETR1	2-Enoyl Thioester Reductase	YBR026C	SGD:S000000230
YOR051C	ETT1	Enhancer of Translation Termination	YOR051C	SGD:S000005577
YMR111C	EUC1	Enriches Ubiquitin on Chromatin	YMR111C	SGD:S000004717
YDL121C	EXP1	ER eXport of Pma1	YDL121C	SGD:S000002279
YOR317W	FAA1	Fatty Acid Activation	YOR317W	SGD:S000005844
YIL009W	FAA3	Fatty Acid Activation	YIL009W	SGD:S000001271
YMR246W	FAA4	Fatty Acid Activation	YMR246W	SGD:S000004860
YNL127W	FAR11	Factor ARrest	YNL127W	SGD:S000005071
YKL182W	FAS1	Fatty Acid Synthetase	YKL182W	SGD:S000001665
YPL231W	FAS2	Fatty Acid Synthetase	YPL231W	SGD:S000006152
YKL060C	FBA1	Fructose-1,6-Bisphosphate Aldolase	YKL060C	SGD:S000001543
YLR377C	FBP1	Fructose-1,6-BisPhosphatase	YLR377C	SGD:S000004369
YJL155C	FBP26	Fructose BisPhosphatase	YJL155C	SGD:S000003691
YDR539W	FDC1	Ferulic acid DeCarboxylase	YDR539W	SGD:S000002947
YBR101C	FES1	Factor Exchange for Ssa1p	YBR101C	SGD:S000000305
YIL065C	FIS1	mitochondrial FISsion	YIL065C	SGD:S000001327
YMR306W	FKS3	FK506 Sensitivity	YMR306W	SGD:S000004923
YLR077W	FMP25	Found in Mitochondrial Proteome	YLR077W	SGD:S000004067
YJL161W	FMP33	Found in Mitochondrial Proteome	YJL161W	SGD:S000003697
YNL256W	FOL1	FOLic acid synthesis	YNL256W	SGD:S000005200
YMR113W	FOL3	FOLic acid synthesis	YMR113W	SGD:S000004719
YNL135C	FPR1	Fk 506-sensitive Proline Rotamase	YNL135C	SGD:S000005079
YML074C	FPR3	Fk 506-sensitive Proline Rotamase	YML074C	SGD:S000004539
YLR449W	FPR4	FKBP Proline Rotamase (isomerase)	YLR449W	SGD:S000004441
YMR178W	FPY1	FAD PYrophosphatase	YMR178W	SGD:S000004790
YLL029W	FRA1	Fe Repressor of Activation	YLL029W	SGD:S000003952
YLR214W	FRE1	Ferric REductase	YLR214W	SGD:S000004204
YDR373W	FRQ1	FReQuenin homolog	YDR373W	SGD:S000002781
YLR060W	FRS1	phenylalanyl (F)-tRNA Synthetase	YLR060W	SGD:S000004050
YFL022C	FRS2	phenylalanyl (F)-tRNA Synthetase	YFL022C	SGD:S000001872
YOR324C	FRT1	Functionally Related to TCP1	YOR324C	SGD:S000005851
YAL028W	FRT2	Functionally Related to TCP1	YAL028W	SGD:S000000026
YOR271C	FSF1	Fungal SideroFlexin	YOR271C	SGD:S000005797
YOR280C	FSH3	Family of Serine Hydrolases	YOR280C	SGD:S000005806
YER145C	FTR1	Fe TRansporter	YER145C	SGD:S000000947
YPL262W	FUM1	FUMarase	YPL262W	SGD:S000006183
YAL035W	FUN12	Function Unknown Now	YAL035W	SGD:S000000033
YAL019W	FUN30	Function Unknown Now	YAL019W	SGD:S000000017
YBL016W	FUS3	cell FUSion	YBL016W	SGD:S000000112
YGR196C	FYV8	Function required for Yeast Viability	YGR196C	SGD:S000003428
YGL254W	FZF1	Five Zinc Fingers	YGL254W	SGD:S000003223
YLR459W	GAB1	GPI and Actin Bar	YLR459W	SGD:S000004451
YBR020W	GAL1	GALactose metabolism	YBR020W	SGD:S000000224
YOL051W	GAL11	GALactose metabolism	YOL051W	SGD:S000005411
YKR039W	GAP1	General Amino acid Permease	YKR039W	SGD:S000001747
YMR307W	GAS1	Glycophospholipid-Anchored Surface protein	YMR307W	SGD:S000004924
YOL030W	GAS5	Glycophospholipid-Anchored Surface protein	YOL030W	SGD:S000005390
YER025W	GCD11	General Control Derepressed	YER025W	SGD:S000000827
YGL195W	GCN1	General Control Nonderepressible	YGL195W	SGD:S000003163
YFR009W	GCN20	General Control Nonderepressible	YFR009W	SGD:S000001905
YKR026C	GCN3	General Control Nonderepressible	YKR026C	SGD:S000001734
YGR252W	GCN5	General Control Nonderepressible	YGR252W	SGD:S000003484
YEL042W	GDA1	Guanosine DiphosphatAse	YEL042W	SGD:S000000768
YPR184W	GDB1	Glycogen DeBranching	YPR184W	SGD:S000006388
YPL110C	GDE1	GlycerophosphoDiEsterase	YPL110C	SGD:S000006031
YOR375C	GDH1	Glutamate DeHydrogenase	YOR375C	SGD:S000005902
YAL048C	GEM1	GTPase EF-hand protein of Mitochondria	YAL048C	SGD:S000000046
YGL020C	GET1	Guided Entry of Tail-anchored proteins	YGL020C	SGD:S000002988
YER083C	GET2	Guided Entry of Tail-anchored proteins	YER083C	SGD:S000000885
YDL100C	GET3	Guided Entry of Tail-anchored proteins	YDL100C	SGD:S000002258
YMR255W	GFD1	Good For Dbp5p	YMR255W	SGD:S000004868
YHR108W	GGA2	Golgi-localized, Gamma-adaptin ear homology, Arf-binding protein	YHR108W	SGD:S000001150
YDR309C	GIC2	GTPase Interactive Component	YDR309C	SGD:S000002717
YLR149C	GID11	Glucose Induced Degradation deficient	YLR149C	SGD:S000004139
YCL039W	GID7	Glucose Induced Degradation deficient	YCL039W	SGD:S000000544
YDR152W	GIR2	Genetically Interacts with Ribosomal genes	YDR152W	SGD:S000002559
YNL255C	GIS2	GIg Suppressor	YNL255C	SGD:S000005199
YCL040W	GLK1	GLucoKinase	YCL040W	SGD:S000000545
YPR035W	GLN1	GLutamiNe metabolism	YPR035W	SGD:S000006239
YOR168W	GLN4	GLutamiNe metabolism	YOR168W	SGD:S000005694
YEL046C	GLY1	GLYcine requiring	YEL046C	SGD:S000000772
YKR030W	GMH1	Gea1-6 Membrane-associated High-copy suppressor	YKR030W	SGD:S000001738
YHR183W	GND1	6-phosphoGlucoNateDehydrogenase	YHR183W	SGD:S000001226
YDR508C	GNP1	GlutamiNe Permease	YDR508C	SGD:S000002916
YOR320C	GNT1	GlcNAc Transferase	YOR320C	SGD:S000005847
YER020W	GPA2	G Protein Alpha subunit	YER020W	SGD:S000000822
YDL022W	GPD1	Glycerol-3-Phosphate Dehydrogenase	YDL022W	SGD:S000002180
YOL059W	GPD2	Glycerol-3-Phosphate Dehydrogenase	YOL059W	SGD:S000005420
YPR160W	GPH1	Glycogen PHosphorylase	YPR160W	SGD:S000006364
YDR302W	GPI11	GlycosylPhosphatidylInositol anchor biosynthesis	YDR302W	SGD:S000002710
YKL152C	GPM1	Glycerate PhosphoMutase	YKL152C	SGD:S000001635
YIL053W	GPP1	Glycerol-3-Phosphate Phosphatase	YIL053W	SGD:S000001315
YKR067W	GPT2	Glycerol-3-Phosphate acylTransferase	YKR067W	SGD:S000001775
YBR244W	GPX2	Glutathione PeroXidase	YBR244W	SGD:S000000448
YPL223C	GRE1	Genes de Respuesta a Estres (spanish for stress responsive genes)	YPL223C	SGD:S000006144
YOL151W	GRE2	Genes de Respuesta a Estres (stress responsive genes)	YOL151W	SGD:S000005511
YBR121C	GRS1	Glycyl-tRNA Synthase	YBR121C	SGD:S000000325
YDR513W	GRX2	GlutaRedoXin	YDR513W	SGD:S000002921
YDR098C	GRX3	GlutaRedoXin	YDR098C	SGD:S000002505
YER174C	GRX4	GlutaRedoXin	YER174C	SGD:S000000976
YPL059W	GRX5	GlutaRedoXin	YPL059W	SGD:S000005980
YBR014C	GRX7	GlutaRedoXin	YBR014C	SGD:S000000218
YGR032W	GSC2	Glucan Synthase of Cerevisiae	YGR032W	SGD:S000003264
YML048W	GSF2	Glucose Signaling Factor	YML048W	SGD:S000004511
YJL101C	GSH1	glutathione (GSH)	YJL101C	SGD:S000003637
YFR015C	GSY1	Glycogen SYnthase	YFR015C	SGD:S000001911
YLR258W	GSY2	Glycogen SYnthase	YLR258W	SGD:S000004248
YGR163W	GTR2	GTp binding protein Resemblance	YGR163W	SGD:S000003395
YGL181W	GTS1	Glycine Threonine Serine repeat protein	YGL181W	SGD:S000003149
YIR038C	GTT1	GlutaThione Transferase	YIR038C	SGD:S000001477
YMR217W	GUA1	GUanine Auxotroph	YMR217W	SGD:S000004830
YGL245W	GUS1	GlUtamyl-tRNA Synthetase	YGL245W	SGD:S000003214
YIL155C	GUT2	Glycerol UTilization	YIL155C	SGD:S000001417
YIL041W	GVP36	Golgi Vesicle Protein	YIL041W	SGD:S000001303
YPL249C	GYP5	Gtpase-activating protein for Ypt Proteins	YPL249C	SGD:S000006170
YPR008W	HAA1	Homolog of Ace1 Activator	YPR008W	SGD:S000006212
YJL165C	HAL5	HALotolerance	YJL165C	SGD:S000003701
YJR069C	HAM1	6-n-HydroxylAMinopurine sensitive	YJR069C	SGD:S000003830
YGL237C	HAP2	Heme Activator Protein	YGL237C	SGD:S000003206
YMR290C	HAS1	Helicase Associated with Set1	YMR290C	SGD:S000004903
YPL001W	HAT1	Histone AcetylTransferase	YPL001W	SGD:S000005922
YEL056W	HAT2	Histone AcetylTransferase	YEL056W	SGD:S000000782
YDL223C	HBT1	HuB1 Target	YDL223C	SGD:S000002382
YNL281W	HCH1	High-Copy Hsp90 suppressor	YNL281W	SGD:S000005225
YNL014W	HEF3	Homolog of EF-3	YNL014W	SGD:S000004959
YER014W	HEM14	HEMe biosynthesis	YER014W	SGD:S000000816
YOR176W	HEM15	HEMe biosynthesis	YOR176W	SGD:S000005702
YGL040C	HEM2	HEMe biosynthesis	YGL040C	SGD:S000003008
YOR227W	HER1	Hmg2p ER Remodeling	YOR227W	SGD:S000005753
YMR110C	HFD1	Homolog of Fatty aldehyde Dehydrogenase	YMR110C	SGD:S000004716
YGR187C	HGH1	HmG1/2 Homolog	YGR187C	SGD:S000003419
YBR009C	HHF1	Histone H Four	YBR009C	SGD:S000000213
YBL008W	HIR1	HIstone Regulation	YBL008W	SGD:S000000104
YER055C	HIS1	HIStidine	YER055C	SGD:S000000857
YOR202W	HIS3	HIStidine	YOR202W	SGD:S000005728
YIL116W	HIS5	HIStidine requiring	YIL116W	SGD:S000001378
YJR055W	HIT1	HIgh Temperature growth	YJR055W	SGD:S000003816
YMR161W	HLJ1	HomoLogous to E. coli dnaJ protein	YMR161W	SGD:S000004771
YML075C	HMG1	3-Hydroxy-3-MethylGlutaryl-coenzyme a reductase	YML075C	SGD:S000004540
YJR075W	HOC1	Homologous to OCh1	YJR075W	SGD:S000003836
YLR113W	HOG1	High Osmolarity Glycerol response	YLR113W	SGD:S000004103
YDR158W	HOM2	HOMoserine requiring	YDR158W	SGD:S000002565
YER052C	HOM3	HOMoserine requiring	YER052C	SGD:S000000854
YJR139C	HOM6	HOMoserine requiring	YJR139C	SGD:S000003900
YEL066W	HPA3	Histone and other Protein Acetyltransferase	YEL066W	SGD:S000000792
YOL013C	HRD1	HMG-coA Reductase Degradation	YOL013C	SGD:S000005373
YLR207W	HRD3	HMG-coA Reductase Degradation	YLR207W	SGD:S000004197
YOL133W	HRT1	High level expression Reduces Ty3 transposition	YOL133W	SGD:S000005493
YMR186W	HSC82		YMR186W	SGD:S000004798
YGL073W	HSF1	Heat Shock transcription Factor	YGL073W	SGD:S000003041
YLL026W	HSP104	Heat Shock Protein	YLL026W	SGD:S000003949
YFL014W	HSP12	Heat Shock Protein	YFL014W	SGD:S000001880
YBR072W	HSP26	Heat Shock Protein	YBR072W	SGD:S000000276
YDR171W	HSP42	Heat Shock Protein	YDR171W	SGD:S000002578
YLR259C	HSP60	Heat Shock Protein	YLR259C	SGD:S000004249
YDR258C	HSP78	Heat Shock Protein	YDR258C	SGD:S000002666
YPL240C	HSP82	Heat Shock Protein	YPL240C	SGD:S000006161
YGR223C	HSV2	Homologous with SVP1	YGR223C	SGD:S000003455
YBL003C	HTA2	Histone h Two A	YBL003C	SGD:S000000099
YPR033C	HTS1	Histidine-Trna Synthetase	YPR033C	SGD:S000006237
YOL012C	HTZ1	Histone Two A Z	YOL012C	SGD:S000005372
YGR268C	HUA1		YGR268C	SGD:S000003500
YGL141W	HUL5	Hect Ubiquitin Ligase	YGL141W	SGD:S000003109
YFR053C	HXK1	HeXoKinase	YFR053C	SGD:S000001949
YGL253W	HXK2	HeXoKinase	YGL253W	SGD:S000003222
YMR011W	HXT2	HeXose Transporter	YMR011W	SGD:S000004613
YDR345C	HXT3	HeXose Transporter	YDR345C	SGD:S000002753
YHR096C	HXT5	HeXose Transporter	YHR096C	SGD:S000001138
YDR343C	HXT6	HeXose Transporter	YDR343C	SGD:S000002751
YDR342C	HXT7	HeXose Transporter	YDR342C	SGD:S000002750
YEL034W	HYP2	HYPusine-containing protein	YEL034W	SGD:S000000760
YIR037W	HYR1	HYdroperoxide Resistance	YIR037W	SGD:S000001476
YBR157C	ICS2	Increased Copper Sensitivity	YBR157C	SGD:S000000361
YNL037C	IDH1	Isocitrate DeHydrogenase	YNL037C	SGD:S000004982
YOR136W	IDH2	Isocitrate DeHydrogenase	YOR136W	SGD:S000005662
YDL066W	IDP1	Isocitrate Dehydrogenase, NADP-specific	YDL066W	SGD:S000002224
YNL009W	IDP3	Isocitrate Dehydrogenase, NADP-dependent	YNL009W	SGD:S000004954
YJL146W	IDS2	IME2-Dependent Signaling	YJL146W	SGD:S000003682
YNL157W	IGO1	Initiation of G zerO	YNL157W	SGD:S000005101
YHR187W	IKI1	Insensitive to KIller toxin	YHR187W	SGD:S000001230
YLR384C	IKI3	Insensitive to KIller toxin	YLR384C	SGD:S000004376
YJR118C	ILM1	Increased Loss of Mitochondrial DNA	YJR118C	SGD:S000003879
YER086W	ILV1	IsoLeucine-plus-Valine requiring	YER086W	SGD:S000000888
YMR108W	ILV2	IsoLeucine-plus-Valine requiring	YMR108W	SGD:S000004714
YJR016C	ILV3	IsoLeucine-plus-Valine requiring	YJR016C	SGD:S000003777
YLR355C	ILV5	IsoLeucine-plus-Valine requiring	YLR355C	SGD:S000004347
YCL009C	ILV6	IsoLeucine Valine	YCL009C	SGD:S000000515
YLR432W	IMD3	IMP Dehydrogenase	YLR432W	SGD:S000004424
YJL082W	IML2	Increased Minichromosome Loss	YJL082W	SGD:S000003618
YHR148W	IMP3	Interacting with Mpp10p	YHR148W	SGD:S000001191
YNL075W	IMP4	Interacting with Mpp10p	YNL075W	SGD:S000005019
YPL099C	INA17	INner membrane Assembly 17 kDa	YPL099C	SGD:S000006020
YHR085W	IPI1	Involved in Processing ITS2	YHR085W	SGD:S000001127
YNL182C	IPI3	Involved in Processing ITS2	YNL182C	SGD:S000005126
YBR011C	IPP1	Inorganic PyroPhosphatase	YBR011C	SGD:S000000215
YLR247C	IRC20	Increased Recombination Centers	YLR247C	SGD:S000004237
YMR073C	IRC21	Increased Recombination Centers	YMR073C	SGD:S000004677
YEL001C	IRC22	Increased Recombination Centers	YEL001C	SGD:S000000727
YIR036C	IRC24	Increased Recombination Centers	YIR036C	SGD:S000001475
YFR055W	IRC7	Increased Recombination Centers	YFR055W	SGD:S000001952
YIL026C	IRR1	IRRegular cell behavior	YIL026C	SGD:S000001288
YER019W	ISC1	Inositol phosphoSphingolipid phospholipase C	YER019W	SGD:S000000821
YER048W-A	ISD11	Iron-Sulfur protein biogenesis, Desulfurase-interacting protein	YER048W-A	SGD:S000007237
YMR081C	ISF1	Increasing Suppression Factor	YMR081C	SGD:S000004686
YBR086C	IST2	Increased Sodium Tolerance	YBR086C	SGD:S000000290
YPL135W	ISU1	IScU homolog	YPL135W	SGD:S000006056
YDR497C	ITR1	myo-Inositol TRansporter	YDR497C	SGD:S000002905
YKL032C	IXR1	Intrastrand cross (X)-link Recognition	YKL032C	SGD:S000001515
YGL018C	JAC1	J-type Accessory Chaperone	YGL018C	SGD:S000002986
YJL162C	JJJ2	J-protein (Type III)	YJL162C	SGD:S000003698
YLL057C	JLP1	dnaJ-Like Protein	YLL057C	SGD:S000003980
YBR017C	KAP104	KAryoPherin	YBR017C	SGD:S000000221
YGL241W	KAP114	KAryoPherin	YGL241W	SGD:S000003210
YER110C	KAP123	KAryoPherin	YER110C	SGD:S000000912
YLR347C	KAP95	KAryoPherin	YLR347C	SGD:S000004339
YCL055W	KAR4	KARyogamy	YCL055W	SGD:S000000560
YDR017C	KCS1	pKC1 Suppressor	YDR017C	SGD:S000002424
YDR367W	KEI1	Kex2-cleavable protein Essential for Inositol phosphorylceramide synthesis	YDR367W	SGD:S000002775
YHR158C	KEL1	KELch repeat	YHR158C	SGD:S000001201
YPL145C	KES1	KrE11-1 Suppressor	YPL145C	SGD:S000006066
YHR102W	KIC1	Kinase that Interacts with Cdc31p	YHR102W	SGD:S000001144
YDR122W	KIN1	KINase	YDR122W	SGD:S000002529
YPL155C	KIP2	KInesin related Protein	YPL155C	SGD:S000006076
YGL216W	KIP3	KInesin related Protein	YGL216W	SGD:S000003184
YHR186C	KOG1	Kontroller Of Growth	YHR186C	SGD:S000001229
YDR483W	KRE2	Killer toxin REsistant	YDR483W	SGD:S000002891
YPR159W	KRE6	Killer toxin REsistant	YPR159W	SGD:S000006363
YCL059C	KRR1	contains KRR-R motif	YCL059C	SGD:S000000564
YHR082C	KSP1	Kinase Suppressing Prp20-10	YHR082C	SGD:S000001124
YOR099W	KTR1	Kre Two Related	YOR099W	SGD:S000005625
YBR205W	KTR3	Kre Two Related	YBR205W	SGD:S000000409
YBR199W	KTR4	Kre Two Related	YBR199W	SGD:S000000403
YJL207C	LAA1	Large AP-1 Accessory	YJL207C	SGD:S000003743
YKL008C	LAC1	Longevity-Assurance gene Cognate (LAG1 Cognate)	YKL008C	SGD:S000001491
YMR102C	LAF1	Lam2/Ltc4-Associated Factor	YMR102C	SGD:S000004708
YHL003C	LAG1	Longevity Assurance Gene	YHL003C	SGD:S000000995
YOR181W	LAS17		YOR181W	SGD:S000005707
YMR296C	LCB1	Long-Chain Base	YMR296C	SGD:S000004911
YDR062W	LCB2	Long-Chain Base	YDR062W	SGD:S000002469
YOR171C	LCB4	Long-Chain Base	YOR171C	SGD:S000005697
YLR260W	LCB5	Long-Chain Base	YLR260W	SGD:S000004250
YGL085W	LCL3	Long Chronological Lifespan	YGL085W	SGD:S000003053
YGL009C	LEU1	LEUcine biosynthesis	YGL009C	SGD:S000002977
YCL018W	LEU2	LEUcine biosynthesis	YCL018W	SGD:S000000523
YNL104C	LEU4	LEUcine biosynthesis	YNL104C	SGD:S000005048
YDL051W	LHP1	La-Homologous Protein	YDL051W	SGD:S000002209
YKL073W	LHS1	Lumenal Hsp Seventy	YKL073W	SGD:S000001556
YJR070C	LIA1	Ligand of eIF5A	YJR070C	SGD:S000003831
YMR298W	LIP1	Lag1p/Lac1p Interacting Protein	YMR298W	SGD:S000004913
YOR196C	LIP5	LIPoic acid	YOR196C	SGD:S000005722
YHR192W	LNP1	LuNaPark family member	YHR192W	SGD:S000001235
YKL205W	LOS1	Loss Of Suppression	YKL205W	SGD:S000001688
YLR011W	LOT6	LOw Temperature-responsive	YLR011W	SGD:S000004001
YCL051W	LRE1	Laminarase REsistance	YCL051W	SGD:S000000556
YFR024C-A	LSB3	Las Seventeen Binding protein	YFR024C-A	SGD:S000002968
YGL099W	LSG1	Large-Subunit Gtpase	YGL099W	SGD:S000003067
YJL124C	LSM1	Like SM	YJL124C	SGD:S000003660
YBL026W	LSM2	Like SM	YBL026W	SGD:S000000122
YLR438C-A	LSM3	Like SM	YLR438C-A	SGD:S000006434
YER112W	LSM4	Like SM	YER112W	SGD:S000000914
YDR378C	LSM6	Like SM	YDR378C	SGD:S000002786
YNL147W	LSM7	Like SM	YNL147W	SGD:S000005091
YJR022W	LSM8	Like SM	YJR022W	SGD:S000003783
YAL024C	LTE1	Low Temperature Essential	YAL024C	SGD:S000000022
YPR073C	LTP1	Low molecular weight protein Tyrosine Phosphatase	YPR073C	SGD:S000006277
YIL094C	LYS12	LYSine requiring	YIL094C	SGD:S000001356
YDL182W	LYS20	LYSine requiring	YDL182W	SGD:S000002341
YDL131W	LYS21	LYSine	YDL131W	SGD:S000002289
YNR050C	LYS9	LYSine requiring	YNR050C	SGD:S000005333
YKL029C	MAE1	MAlic Enzyme	YKL029C	SGD:S000001512
YLR427W	MAG2		YLR427W	SGD:S000004419
YKL021C	MAK11	MAintenance of Killer	YKL021C	SGD:S000001504
YBR142W	MAK5	MAintenance of Killer	YBR142W	SGD:S000000346
YIL070C	MAM33	Mitochondrial Acidic Matrix protein	YIL070C	SGD:S000001332
YLR244C	MAP1	Methionine AminoPeptidase	YLR244C	SGD:S000004234
YLR163C	MAS1	Mitochondrial ASsembly	YLR163C	SGD:S000004153
YOR298C-A	MBF1	Multiprotein Bridging Factor	YOR298C-A	SGD:S000007253
YDL056W	MBP1	MluI-box Binding Protein	YDL056W	SGD:S000002214
YOR197W	MCA1	MetaCAspase	YOR197W	SGD:S000005723
YKL165C	MCD4	Morphogenesis Checkpoint Dependent	YKL165C	SGD:S000001648
YNL307C	MCK1	Meiosis and Centromere regulatory Kinase	YNL307C	SGD:S000005251
YPR019W	MCM4	MiniChromosome Maintenance	YPR019W	SGD:S000006223
YGL201C	MCM6	MiniChromosome Maintenance	YGL201C	SGD:S000003169
YBR202W	MCM7	MiniChromosome Maintenance	YBR202W	SGD:S000000406
YKL150W	MCR1	Mitochondrial NADH-Cytochrome b5 Reductase	YKL150W	SGD:S000001633
YFL016C	MDJ1	Mitochondrial DnaJ	YFL016C	SGD:S000001878
YNL328C	MDJ2	Mitochondrial DnaJ homolog	YNL328C	SGD:S000005272
YLR188W	MDL1	MultiDrug resistance-Like	YLR188W	SGD:S000004178
YPL270W	MDL2	MultiDrug resistance-Like	YPL270W	SGD:S000006191
YML104C	MDM1	Mitochondrial Distribution and Morphology	YML104C	SGD:S000004572
YAL010C	MDM10	Mitochondrial Distribution and Morphology	YAL010C	SGD:S000000008
YOL027C	MDM38	Mitochondrial Distribution and Morphology	YOL027C	SGD:S000005387
YJL112W	MDV1	Mitochondrial DiVision	YJL112W	SGD:S000003648
YBR136W	MEC1	Mitosis Entry Checkpoint	YBR136W	SGD:S000000340
YPR070W	MED1	MEDiator complex	YPR070W	SGD:S000006274
YDL005C	MED2	MEDiator complex	YDL005C	SGD:S000002163
YOR174W	MED4	MEDiator complex	YOR174W	SGD:S000005700
YGR264C	MES1	MEthionyl-tRNA Synthetase	YGR264C	SGD:S000003496
YLR303W	MET17	METhionine requiring	YLR303W	SGD:S000004294
YIL128W	MET18	METhionine requiring	YIL128W	SGD:S000001390
YOL064C	MET22	METhionine requiring	YOL064C	SGD:S000005425
YIR017C	MET28	METhionine	YIR017C	SGD:S000001456
YJR010W	MET3	METhionine requiring	YJR010W	SGD:S000003771
YPL038W	MET31	METhionine requiring	YPL038W	SGD:S000005959
YJR137C	MET5	METhionine requiring	YJR137C	SGD:S000003898
YER091C	MET6	METhionine requiring	YER091C	SGD:S000000893
YLR017W	MEU1	Multicopy Enhancer of UAS2	YLR017W	SGD:S000004007
YPL169C	MEX67	Messenger RNA EXport factor of 67 kDa	YPL169C	SGD:S000006090
YCL044C	MGR1	Mitochondrial Genome Required	YCL044C	SGD:S000000549
YPL098C	MGR2	Mitochondrial Genome Required	YPL098C	SGD:S000006019
YMR115W	MGR3	Mitochondrial Genome Required	YMR115W	SGD:S000004721
YJR008W	MHO1	Memo HOmolog	YJR008W	SGD:S000003768
YCL057C-A	MIC10	MItochondrial contact site and Cristae organizing system	YCL057C-A	SGD:S000007547
YBR262C	MIC12	MItochondrial contact site and Cristae organizing system	YBR262C	SGD:S000000466
YKR016W	MIC60	MItochondrial contact site and Cristae organizing system	YKR016W	SGD:S000001724
YJR077C	MIR1	Mitochondrial Import Receptor	YJR077C	SGD:S000003838
YBR084W	MIS1	MItochondrial C1-tetrahydrofolate Synthase	YBR084W	SGD:S000000288
YEL007W	MIT1	Muc1 expressed Independent of TEC1	YEL007W	SGD:S000000733
YNL085W	MKT1	Maintenance of K2 Killer Toxin	YNL085W	SGD:S000005029
YGL106W	MLC1	Myosin Light Chain	YGL106W	SGD:S000003074
YNL074C	MLF3	Multicopy suppressor of LeFlunomide sensitivity	YNL074C	SGD:S000005018
YIL149C	MLP2	Myosin-Like Protein	YIL149C	SGD:S000001411
YNL117W	MLS1	MaLate Synthase	YNL117W	SGD:S000005061
YIL051C	MMF1	Mitochondrial Matrix Factor	YIL051C	SGD:S000001313
YLR320W	MMS22	Methyl MethaneSulfonate sensitivity	YLR320W	SGD:S000004312
YER001W	MNN1	MaNNosyltransferase	YER001W	SGD:S000000803
YBR015C	MNN2	MaNNosyltransferase	YBR015C	SGD:S000000219
YJL186W	MNN5	MaNNosyltransferase	YJL186W	SGD:S000003722
YKL064W	MNR2	MaNganese Resistance	YKL064W	SGD:S000001547
YIL014W	MNT3	MaNnosylTransferase	YIL014W	SGD:S000001276
YFL034C-B	MOB2	Mps One Binder	YFL034C-B	SGD:S000001859
YJR074W	MOG1	Multicopy suppressor Of ts Gsp1	YJR074W	SGD:S000003835
YHR162W	MPC2	Mitochondrial Pyruvate Carrier	YHR162W	SGD:S000001205
YOL088C	MPD2	Multicopy suppressor of PDI1 deletion	YOL088C	SGD:S000005448
YJL066C	MPM1	Mitochondrial Peculiar Membrane protein	YJL066C	SGD:S000003602
YGL010W	MPO1	Metabolism of PHS to Odd-numbered fatty acids	YGL010W	SGD:S000002978
YJR002W	MPP10	M Phase Phosphoproteins	YJR002W	SGD:S000003762
YGL178W	MPT5	Multicopy suppressor of Pop Two	YGL178W	SGD:S000003146
YPR010C-A	MRA1	Molecular regulation of Respiratory Assembly	YPR010C-A	SGD:S000122558
YPR112C	MRD1	Multiple RNA-binding domain	YPR112C	SGD:S000006316
YGL064C	MRH4	Mitochondrial RNA Helicase	YGL064C	SGD:S000003032
YPR118W	MRI1	MethylthioRibose-1-phosphate Isomerase	YPR118W	SGD:S000006322
YDR347W	MRP1	Mitochondrial Ribosomal Protein	YDR347W	SGD:S000002755
YKL003C	MRP17	Mitochondrial Ribosomal Protein	YKL003C	SGD:S000001486
YHL004W	MRP4	Mitochondrial Ribosomal Protein	YHL004W	SGD:S000000996
YKL167C	MRP49	Mitochondrial Ribosomal Protein	YKL167C	SGD:S000001650
YKL170W	MRPL38	Mitochondrial Ribosomal Protein, Large subunit	YKL170W	SGD:S000001653
YNR022C	MRPL50	Mitochondrial Ribosomal Protein, Large subunit	YNR022C	SGD:S000005305
YPR100W	MRPL51	Mitochondrial Ribosomal Protein, Large subunit	YPR100W	SGD:S000006304
YPL013C	MRPS16	Mitochondrial Ribosomal Protein, Small subunit	YPL013C	SGD:S000005934
YMR188C	MRPS17	Mitochondrial Ribosomal Protein, Small subunit	YMR188C	SGD:S000004800
YMR158W	MRPS8	Mitochondrial Ribosomal Protein, Small subunit	YMR158W	SGD:S000004767
YKR052C	MRS4	Mitochondrial RNA Splicing	YKR052C	SGD:S000001760
YOR370C	MRS6	Mitochondrial RNA Splicing	YOR370C	SGD:S000005897
YJR003C	MRX12	Mitochondrial oRganization of gene eXpression (MIOREX)	YJR003C	SGD:S000003763
YDR132C	MRX16	Mitochondrial oRganization of gene eXpression (MIOREX)	YDR132C	SGD:S000002539
YFR045W	MRX20	Mitochondrial oRganization of gene eXpression (MIOREX)	YFR045W	SGD:S000001941
YBL095W	MRX3	Mitochondrial oRganization of gene eXpression (MIOREX)	YBL095W	SGD:S000000191
YPL168W	MRX4	Mitochondrial oRganization of gene eXpression (MIOREX)	YPL168W	SGD:S000006089
YNL295W	MRX6	Mitochondrial oRganization of gene eXpression (MIOREX)	YNL295W	SGD:S000005239
YDL027C	MRX9	Mitochondrial oRganization of gene eXpression (MIOREX)	YDL027C	SGD:S000002185
YLR219W	MSC3	Meiotic Sister-Chromatid recombination	YLR219W	SGD:S000004209
YOR354C	MSC6	Meiotic Sister-Chromatid recombination	YOR354C	SGD:S000005881
YHR039C	MSC7	Meiotic Sister-Chromatid recombination	YHR039C	SGD:S000001081
YOL090W	MSH2	MutS Homolog	YOL090W	SGD:S000005450
YOL116W	MSN1	Multicopy suppressor of SNF1 mutation	YOL116W	SGD:S000005476
YKL062W	MSN4	Multicopy suppressor of SNF1 mutation	YKL062W	SGD:S000001545
YGR028W	MSP1	Mitochondrial Sorting of Proteins	YGR028W	SGD:S000003260
YDR194C	MSS116	Mitochondrial Splicing System	YDR194C	SGD:S000002602
YLR203C	MSS51	Mitochondrial Splicing Suppressor	YLR203C	SGD:S000004193
YKR080W	MTD1	Methylene Tetrahydrafolate Dehydrogenase	YKR080W	SGD:S000001788
YMR097C	MTG1	MiTochondrial GTPase	YMR097C	SGD:S000004703
YHR168W	MTG2	MiTochondrial Gtpase	YHR168W	SGD:S000001211
YKL186C	MTR2	Mrna TRansport	YKL186C	SGD:S000001669
YJL050W	MTR4	Mrna TRansport	YJL050W	SGD:S000003586
YMR100W	MUB1	MUlti Budding	YMR100W	SGD:S000004706
YER042W	MXR1	peptide Methionine sulfoXide Reductase	YER042W	SGD:S000000844
YHR023W	MYO1	MYOsin	YHR023W	SGD:S000001065
YOR326W	MYO2	MYOsin	YOR326W	SGD:S000005853
YAL029C	MYO4	MYOsin	YAL029C	SGD:S000000027
YGL122C	NAB2	Nuclear polyAdenylated RNA-Binding	YGL122C	SGD:S000003090
YPL190C	NAB3	Nuclear polyAdenylated RNA-Binding	YPL190C	SGD:S000006111
YNL124W	NAF1	Nuclear Assembly Factor	YNL124W	SGD:S000005068
YNL137C	NAM9	Nuclear Accommodation of Mitochondria	YNL137C	SGD:S000005081
YKR048C	NAP1	Nucleosome Assembly Protein	YKR048C	SGD:S000001756
YGR232W	NAS6	Non-ATPase Subunit	YGR232W	SGD:S000003464
YDL040C	NAT1	N-terminal AcetylTransferase	YDL040C	SGD:S000002198
YMR069W	NAT4	N-AcetylTransferase	YMR069W	SGD:S000004673
YGL091C	NBP35	Nucleotide Binding Protein	YGL091C	SGD:S000003059
YHR042W	NCP1	NADP-Cytochrome P450 reductase	YHR042W	SGD:S000001084
YMR145C	NDE1	NADH Dehydrogenase, External	YMR145C	SGD:S000004753
YML120C	NDI1	NADH Dehydrogenase Internal	YML120C	SGD:S000004589
YJL076W	NET1	Nucleolar silencing Establishing factor and Telophase regulator	YJL076W	SGD:S000003612
YPL226W	NEW1	Nu+	YPL226W	SGD:S000006147
YMR285C	NGL2		YMR285C	SGD:S000004898
YBR212W	NGR1	Negative Growth Regulatory protein	YBR212W	SGD:S000000416
YMR309C	NIP1	Nuclear ImPort	YMR309C	SGD:S000004926
YPL211W	NIP7	Nuclear ImPort	YPL211W	SGD:S000006132
YGR010W	NMA2	Nicotinamide Mononucleotide Adenylyltransferase	YGR010W	SGD:S000003242
YJR132W	NMD5	Nonsense-Mediated mRNA Decay	YJR132W	SGD:S000003893
YKL171W	NNK1	Nitrogen Network Kinase	YKL171W	SGD:S000001654
YKL151C	NNR2	Nicotinamide Nucleotide Repair	YKL151C	SGD:S000001634
YOR206W	NOC2	NucleOlar Complex associated	YOR206W	SGD:S000005732
YLR002C	NOC3	NucleOlar Complex associated	YLR002C	SGD:S000003992
YDL014W	NOP1	NucleOlar Protein	YDL014W	SGD:S000002172
YNL110C	NOP15	NucleOlar Protein	YNL110C	SGD:S000005054
YNL061W	NOP2	NucleOlar Protein	YNL061W	SGD:S000005005
YPL146C	NOP53	NucleOlar Protein	YPL146C	SGD:S000006067
YJL010C	NOP9	NucleOlar Protein	YJL010C	SGD:S000003547
YJR072C	NPA3	Nucleolar Preribosomal Associated	YJR072C	SGD:S000003833
YDR432W	NPL3	Nuclear Protein Localization	YDR432W	SGD:S000002840
YMR091C	NPL6	Nuclear Protein Localization	YMR091C	SGD:S000004697
YNL183C	NPR1	Nitrogen Permease Reactivator	YNL183C	SGD:S000005127
YGR043C	NQM1	Non-Quiescent Mutant	YGR043C	SGD:S000003275
YNL251C	NRD1	Nuclear pre-mRNA Down-regulation	YNL251C	SGD:S000005195
YIR035C	NRE1	Novel REductase	YIR035C	SGD:S000001474
YDL167C	NRP1	N (asparagine)-Rich Protein	YDL167C	SGD:S000002326
YNL156C	NSG2		YNL156C	SGD:S000005100
YGR159C	NSR1		YGR159C	SGD:S000003391
YER009W	NTF2	Nuclear Transport Factor	YER009W	SGD:S000000811
YDR001C	NTH1	Neutral TreHalase	YDR001C	SGD:S000002408
YBR001C	NTH2	Neutral TreHalase	YBR001C	SGD:S000000205
YJL208C	NUC1	NUClease	YJL208C	SGD:S000003744
YBL079W	NUP170	NUclear Pore	YBL079W	SGD:S000000175
YLR335W	NUP2	NUclear Pore	YLR335W	SGD:S000004327
YDL089W	NUR1	NUclear Rim1	YDL089W	SGD:S000002247
YDL193W	NUS1	Nuclear Undecaprenyl pyrophosphate Synthase	YDL193W	SGD:S000002352
YGL151W	NUT1	Negative regulation of URS Two	YGL151W	SGD:S000003119
YPR091C	NVJ2	Nucleus-Vacuole Junction	YPR091C	SGD:S000006295
YDR179W-A	NVJ3	Nucleus-Vacuole Junction	YDR179W-A	SGD:S000002587
YLR093C	NYV1	New Yeast V-SNARE	YLR093C	SGD:S000004083
YKL120W	OAC1	OxaloAcetate Carrier	YKL120W	SGD:S000001603
YNL099C	OCA1	Oxidant-induced Cell-cycle Arrest	YNL099C	SGD:S000005043
YHL029C	OCA5	Oxidant-induced Cell-cycle Arrest	YHL029C	SGD:S000001021
YDR067C	OCA6	Oxidant-induced Cell-cycle Arrest	YDR067C	SGD:S000002474
YGL038C	OCH1	Outer CHain elongation	YGL038C	SGD:S000003006
YPL134C	ODC1	OxoDicarboxylate Carrier	YPL134C	SGD:S000006055
YBR025C	OLA1	Obg-Like ATPase	YBR025C	SGD:S000000229
YBR230C	OM14	Outer Membrane Protein of 14 kDa	YBR230C	SGD:S000000434
YIL136W	OM45	Outer Membrane	YIL136W	SGD:S000001398
YDR316W	OMS1	OXA1 Multicopy Suppressor	YDR316W	SGD:S000002724
YJR073C	OPI3	OverProducer of Inositol	YJR073C	SGD:S000003834
YMR226C	ORA1	OxidoReductase of Alcohols	YMR226C	SGD:S000004839
YKR003W	OSH6	OxySterol binding protein Homolog	YKR003W	SGD:S000001711
YHR001W	OSH7	OxySterol binding protein Homolog	YHR001W	SGD:S000001043
YJR051W	OSM1	OSMotic sensitivity	YJR051W	SGD:S000003812
YOR085W	OST3	OligoSaccharylTransferase	YOR085W	SGD:S000005611
YFL044C	OTU1	Ovarian TUmor	YFL044C	SGD:S000001850
YHR179W	OYE2	Old Yellow Enzyme	YHR179W	SGD:S000001222
YDR071C	PAA1	PolyAmine Acetyltransferase	YDR071C	SGD:S000002478
YER165W	PAB1	Poly(A) Binding protein	YER165W	SGD:S000000967
YGR078C	PAC10	Perish in the Absence of Cin8p	YGR078C	SGD:S000003310
YDR488C	PAC11	Perish in the Absence of CIN8	YDR488C	SGD:S000002896
YDR538W	PAD1	Phenylacrylic Acid Decarboxylase	YDR538W	SGD:S000002946
YBR279W	PAF1	RNA Polymerase II Associated Factor	YBR279W	SGD:S000000483
YDR348C	PAL1	Pears And Lemons	YDR348C	SGD:S000002756
YCR077C	PAT1	Protein Associated with Topoisomerase II	YCR077C	SGD:S000000673
YLR199C	PBA1	Proteasome Biogenesis-Associated	YLR199C	SGD:S000004189
YCL052C	PBN1	Protease B Non-derepressible	YCL052C	SGD:S000000557
YNL181W	PBR1	Potentiates Bioactive compound Response	YNL181W	SGD:S000005125
YKR097W	PCK1	Phosphoenolpyruvate CarboxyKinase	YKR097W	SGD:S000001805
YEL058W	PCM1	PhosphoaCetylglucosamine Mutase	YEL058W	SGD:S000000784
YGR202C	PCT1	Phosphocholine CytidylylTransferase	YGR202C	SGD:S000003434
YER178W	PDA1	Pyruvate Dehydrogenase Alpha	YER178W	SGD:S000000980
YBR221C	PDB1	Pyruvate Dehydrogenase Beta subunit	YBR221C	SGD:S000000425
YLR044C	PDC1	Pyruvate DeCarboxylase	YLR044C	SGD:S000004034
YLR134W	PDC5	Pyruvate DeCarboxylase	YLR134W	SGD:S000004124
YCL043C	PDI1	Protein Disulfide Isomerase	YCL043C	SGD:S000000548
YNL264C	PDR17	Pleiotropic Drug Resistance	YNL264C	SGD:S000005208
YOR153W	PDR5	Pleiotropic Drug Resistance	YOR153W	SGD:S000005679
YBR035C	PDX3	PyriDoXine auxotrophy	YBR035C	SGD:S000000239
YGR058W	PEF1	Penta-EF-Hand protein	YGR058W	SGD:S000003290
YBL017C	PEP1	carboxyPEPtidase Y-deficient	YBL017C	SGD:S000000113
YLR148W	PEP3	carboxyPEPtidase Y-deficient	YLR148W	SGD:S000004138
YPL154C	PEP4	carboxyPEPtidase Y-deficient	YPL154C	SGD:S000006075
YBL030C	PET9	PETite	YBL030C	SGD:S000000126
YOL044W	PEX15	PEroXisome related	YOL044W	SGD:S000005404
YDL065C	PEX19	PEroXisome related	YDL065C	SGD:S000002223
YDR329C	PEX3	PEroXin	YDR329C	SGD:S000002737
YLR324W	PEX30	PEroXisome related	YLR324W	SGD:S000004316
YGR240C	PFK1	PhosphoFructoKinase	YGR240C	SGD:S000003472
YMR205C	PFK2	PhosphoFructoKinase	YMR205C	SGD:S000004818
YIL107C	PFK26	6-PhosphoFructo-2-Kinase	YIL107C	SGD:S000001369
YNL149C	PGA2	Processing of Gas1p and ALP	YNL149C	SGD:S000005093
YML125C	PGA3	Processing of Gas1p and ALP	YML125C	SGD:S000004594
YGL025C	PGD1	PolyGlutamine Domain	YGL025C	SGD:S000002993
YBR196C	PGI1	PhosphoGlucoIsomerase	YBR196C	SGD:S000000400
YCR012W	PGK1	3-PhosphoGlycerate Kinase	YCR012W	SGD:S000000605
YMR105C	PGM2	PhosphoGlucoMutase	YMR105C	SGD:S000004711
YDL106C	PHO2	PHOsphate metabolism	YDL106C	SGD:S000002264
YDR481C	PHO8	PHOsphate metabolism	YDR481C	SGD:S000002889
YML123C	PHO84	PHOsphate metabolism	YML123C	SGD:S000004592
YPL031C	PHO85	PHOsphate metabolism	YPL031C	SGD:S000005952
YJL117W	PHO86	PHOsphate metabolism	YJL117W	SGD:S000003653
YJL198W	PHO90	PHOsphate metabolism	YJL198W	SGD:S000003734
YNR013C	PHO91	PHOsphate metabolism	YNR013C	SGD:S000005296
YER053C	PIC2	PI Carrier	YER053C	SGD:S000000855
YGR086C	PIL1	Phosphorylation Inhibited by Long chain bases	YGR086C	SGD:S000003318
YBL022C	PIM1	Proteolysis In Mitochondria	YBL022C	SGD:S000000118
YBL051C	PIN4	Psi+ INducibility	YBL051C	SGD:S000000147
YPR113W	PIS1	Phosphatidyl Inositol Synthase	YPR113W	SGD:S000006317
YIL042C	PKP1	Protein Kinase of PDH	YIL042C	SGD:S000001304
YMR123W	PKR1	Pichia farinosa Killer toxin Resistance	YMR123W	SGD:S000004730
YOL011W	PLB3	PhosphoLipase B	YOL011W	SGD:S000005371
YGL006W	PMC1	Plasma Membrane Calcium	YGL006W	SGD:S000002974
YCR024C-A	PMP1	Plasma Membrane Proteolipid	YCR024C-A	SGD:S000000619
YGL167C	PMR1	Plasma Membrane ATPase Related	YGL167C	SGD:S000003135
YAL023C	PMT2	Protein O-MannosylTransferase	YAL023C	SGD:S000000021
YJR143C	PMT4	Protein O-MannosylTransferase	YJR143C	SGD:S000003904
YDL093W	PMT5	Protein O-MannosylTransferase	YDL093W	SGD:S000002251
YKL128C	PMU1	PhosphoMUtase	YKL128C	SGD:S000001611
YGL037C	PNC1	Pyrazinamidase and NiCotinamidase	YGL037C	SGD:S000003005
YNL262W	POL2	POLymerase	YNL262W	SGD:S000005206
YBR088C	POL30	POLymerase	YBR088C	SGD:S000000292
YMR129W	POM152	POre Membrane	YMR129W	SGD:S000004736
YLL023C	POM33	POre Membrane, 33 kDa	YLL023C	SGD:S000003946
YLR018C	POM34	POre Membrane	YLR018C	SGD:S000004008
YNL055C	POR1	PORin	YNL055C	SGD:S000005000
YNR032W	PPG1	Protein Phosphatase involved in Glycogen accumulation	YNR032W	SGD:S000005315
YBR276C	PPS1	Protein Phosphatase S phase	YBR276C	SGD:S000000480
YGR123C	PPT1	Protein Phosphatase T	YGR123C	SGD:S000003355
YEL060C	PRB1	PRoteinase B	YEL060C	SGD:S000000786
YER012W	PRE1	PRoteinase yscE	YER012W	SGD:S000000814
YJL001W	PRE3	PRoteinase yscE	YJL001W	SGD:S000003538
YMR314W	PRE5	PRoteinase yscE	YMR314W	SGD:S000004931
YOL038W	PRE6	PRoteinase yscE	YOL038W	SGD:S000005398
YBL041W	PRE7	PRoteinase yscE	YBL041W	SGD:S000000137
YML092C	PRE8	PRoteinase yscE	YML092C	SGD:S000004557
YGR135W	PRE9	PRoteinase yscE	YGR135W	SGD:S000003367
YIR008C	PRI1	DNA PRImase	YIR008C	SGD:S000001447
YKL045W	PRI2	DNA PRImase	YKL045W	SGD:S000001528
YIL095W	PRK1	p53 Regulatory Kinase	YIL095W	SGD:S000001357
YMR278W	PRM15	Phospho Ribo Mutase	YMR278W	SGD:S000004891
YGL053W	PRM8	Pheromone-Regulated Membrane protein	YGL053W	SGD:S000003021
YDR300C	PRO1	PROline requiring	YDR300C	SGD:S000002708
YOR323C	PRO2	PROline requiring	YOR323C	SGD:S000005850
YER023W	PRO3	PROline requiring	YER023W	SGD:S000000825
YGR006W	PRP18	Pre-mRNA Processing	YGR006W	SGD:S000003238
YMR268C	PRP24	Pre-mRNA Processing	YMR268C	SGD:S000004881
YPR178W	PRP4	Pre-mRNA Processing	YPR178W	SGD:S000006382
YGL120C	PRP43	Pre-mRNA Processing	YGL120C	SGD:S000003088
YKL116C	PRR1	Pheromone Response Regulator	YKL116C	SGD:S000001599
YER099C	PRS2	PhosphoRibosylpyrophosphate Synthetase	YER099C	SGD:S000000901
YHL011C	PRS3	PhosphoRibosylpyrophosphate Synthetase	YHL011C	SGD:S000001003
YBL068W	PRS4	PhosphoRibosylpyrophosphate Synthetase	YBL068W	SGD:S000000164
YOL061W	PRS5	PhosphoRibosylpyrophosphate Synthetase	YOL061W	SGD:S000005422
YBL064C	PRX1	PeroxiRedoXin	YBL064C	SGD:S000000160
YDL055C	PSA1		YDL055C	SGD:S000002213
YNL169C	PSD1	PhosphatidylSerine Decarboxylase	YNL169C	SGD:S000005113
YMR308C	PSE1	Protein Secretion Enhancer	YMR308C	SGD:S000004925
YDR032C	PST2	Protoplasts-SecreTed	YDR032C	SGD:S000002439
YER089C	PTC2	Phosphatase Two C	YER089C	SGD:S000000891
YBL056W	PTC3	Phosphatase Two C	YBL056W	SGD:S000000152
YBR125C	PTC4	Phosphatase Two C	YBR125C	SGD:S000000329
YBL057C	PTH2	Peptidyl-Trna Hydrolase	YBL057C	SGD:S000000153
YJR059W	PTK2	Putative serine/Threonine protein Kinase	YJR059W	SGD:S000003820
YKL039W	PTM1		YKL039W	SGD:S000001522
YNL016W	PUB1	PolyUridylate Binding	YNL016W	SGD:S000004961
YPR042C	PUF2	PUmilio-homology domain Family	YPR042C	SGD:S000006246
YLL013C	PUF3	PUmilio-homology domain Family	YLL013C	SGD:S000003936
YDR496C	PUF6	PUmilio-homology domain Family	YDR496C	SGD:S000002904
YLR414C	PUN1	Plasma membrane protein Upregulated during Nitrogen stress	YLR414C	SGD:S000004406
YGR253C	PUP2	PUtative Proteasome subunit	YGR253C	SGD:S000003485
YER094C	PUP3	PUtative Proteasome subunit	YER094C	SGD:S000000896
YKL015W	PUT3	Proline UTilization	YKL015W	SGD:S000001498
YLR196W	PWP1	Periodic tryptophan (W) Protein	YLR196W	SGD:S000004186
YBR218C	PYC2	PYruvate Carboxylase	YBR218C	SGD:S000000422
YNL010W	PYP1	PolYol Phosphatase	YNL010W	SGD:S000004955
YHR001W-A	QCR10	ubiQuinol-cytochrome C oxidoReductase	YHR001W-A	SGD:S000003529
YPR191W	QCR2	QH2:cytochrome-C oxidoReductase	YPR191W	SGD:S000006395
YFR033C	QCR6	ubiQuinol-cytochrome C oxidoReductase	YFR033C	SGD:S000001929
YDR529C	QCR7	ubiQuinol-cytochrome C oxidoReductase	YDR529C	SGD:S000002937
YJL166W	QCR8	ubiQuinol-cytochrome C oxidoReductase	YJL166W	SGD:S000003702
YJR035W	RAD26	RADiation sensitive	YJR035W	SGD:S000003796
YER171W	RAD3	RADiation sensitive	YER171W	SGD:S000000973
YER095W	RAD51	RADiation sensitive	YER095W	SGD:S000000897
YGL246C	RAI1	Rat1p Interacting Protein	YGL246C	SGD:S000003215
YNL098C	RAS2	homologous to RAS proto-oncogene	YNL098C	SGD:S000005042
YOR048C	RAT1	Ribonucleic Acid Trafficking	YOR048C	SGD:S000005574
YOR301W	RAX1	Revert to Axial	YOR301W	SGD:S000005827
YGR173W	RBG2	RiBosome interacting Gtpase	YGR173W	SGD:S000003405
YOR265W	RBL2	Rescues Beta-tubulin Lethality	YOR265W	SGD:S000005791
YML030W	RCF1	Respiratory superComplex Factor	YML030W	SGD:S000004492
YNR018W	RCF2	Respiratory superComplex Factor	YNR018W	SGD:S000005301
YLR248W	RCK2	Radiation sensitivity Complementing Kinase	YLR248W	SGD:S000004238
YNL022C	RCM1		YNL022C	SGD:S000004967
YOR220W	RCN2	Regulator of CalciNeurin	YOR220W	SGD:S000005746
YMR075W	RCO1		YMR075W	SGD:S000004680
YBR073W	RDH54	RaD54 Homolog	YBR073W	SGD:S000000277
YOR285W	RDL1	RhoDanese-Like protein	YOR285W	SGD:S000005811
YPR094W	RDS3	Regulator of Drug Sensitivity	YPR094W	SGD:S000006298
YBR049C	REB1	RNA polymerase I Enhancer Binding protein	YBR049C	SGD:S000000253
YJL217W	REE1	REgulation of Enolase	YJL217W	SGD:S000003753
YCL001W	RER1	Retention in the Endoplasmic Reticulum	YCL001W	SGD:S000000507
YOR207C	RET1	Reduced Efficiency of Termination	YOR207C	SGD:S000005733
YFR051C	RET2	RETrieval from ER	YFR051C	SGD:S000001947
YPL010W	RET3	RETrieval from ER	YPL010W	SGD:S000005931
YOR346W	REV1	REVersionless	YOR346W	SGD:S000005873
YPL167C	REV3	REVersionless	YPL167C	SGD:S000006088
YAR007C	RFA1	Replication Factor A	YAR007C	SGD:S000000065
YNL312W	RFA2	Replication Factor A	YNL312W	SGD:S000005256
YOR217W	RFC1	Replication Factor C	YOR217W	SGD:S000005743
YJR068W	RFC2	Replication Factor C	YJR068W	SGD:S000003829
YNL290W	RFC3	Replication Factor C	YNL290W	SGD:S000005234
YOL094C	RFC4	Replication Factor C	YOL094C	SGD:S000005454
YBR087W	RFC5	Replication Factor C	YBR087W	SGD:S000000291
YDR379W	RGA2	Rho GTPase Activating Protein	YDR379W	SGD:S000002787
YBR260C	RGD1	Related GAP Domain	YBR260C	SGD:S000000464
YER067W	RGI1	Respiratory Growth Induced	YER067W	SGD:S000000869
YCR027C	RHB1	RHeB homolog	YCR027C	SGD:S000000622
YPR165W	RHO1	Ras HOmolog	YPR165W	SGD:S000006369
YNL180C	RHO5	Ras HOmolog	YNL180C	SGD:S000005124
YOL143C	RIB4	RIBoflavin biosynthesis	YOL143C	SGD:S000005503
YLR039C	RIC1	RIbosome Control	YLR039C	SGD:S000004029
YGR250C	RIE1	Restoration of Impaired growths of ERMES-lacking cells	YGR250C	SGD:S000003482
YBR192W	RIM2	Replication In Mitochondria	YBR192W	SGD:S000000396
YHL024W	RIM4	Regulator of IME2	YHL024W	SGD:S000001016
YOR119C	RIO1	RIght Open reading frame	YOR119C	SGD:S000005645
YEL024W	RIP1	Rieske Iron-sulfur Protein	YEL024W	SGD:S000000750
YHR197W	RIX1	RIbosome eXport	YHR197W	SGD:S000001240
YNL002C	RLP7	Ribosomal-Like Protein	YNL002C	SGD:S000004947
YDL001W	RMD1	Required for Meiotic nuclear Division	YDL001W	SGD:S000002159
YDR255C	RMD5	Required for Meiotic nuclear Division	YDR255C	SGD:S000002663
YFR048W	RMD8	Required for Meiotic nuclear Division	YFR048W	SGD:S000001944
YMR235C	RNA1	rapid cessation of net RNA accumulation	YMR235C	SGD:S000004848
YMR234W	RNH1	RNase H	YMR234W	SGD:S000004847
YER070W	RNR1	RiboNucleotide Reductase	YER070W	SGD:S000000872
YJL026W	RNR2	RiboNucleotide Reductase	YJL026W	SGD:S000003563
YIL066C	RNR3	RiboNucleotide Reductase	YIL066C	SGD:S000001328
YGR180C	RNR4	RiboNucleotide Reductase	YGR180C	SGD:S000003412
YHR177W	ROF1	Regulator Of Fluffy	YHR177W	SGD:S000001220
YGL171W	ROK1	Rescuer Of Kem1	YGL171W	SGD:S000003139
YJR063W	RPA12	RNA Polymerase A	YJR063W	SGD:S000003824
YJL148W	RPA34	RNA Polymerase A	YJL148W	SGD:S000003684
YOR340C	RPA43	RNA Polymerase A	YOR340C	SGD:S000005867
YNL248C	RPA49	RNA Polymerase A	YNL248C	SGD:S000005192
YIL021W	RPB3	RNA Polymerase B	YIL021W	SGD:S000001283
YHR143W-A	RPC10	RNA Polymerase C	YHR143W-A	SGD:S000001185
YPR190C	RPC82	RNA Polymerase C	YPR190C	SGD:S000006394
YBR079C	RPG1		YBR079C	SGD:S000000283
YPR102C	RPL11A	Ribosomal Protein of the Large subunit	YPR102C	SGD:S000006306
YIL133C	RPL16A	Ribosomal Protein of the Large subunit	YIL133C	SGD:S000001395
YPL220W	RPL1A	Ribosomal Protein of the Large subunit	YPL220W	SGD:S000006141
YLR061W	RPL22A	Ribosomal Protein of the Large subunit	YLR061W	SGD:S000004051
YBL087C	RPL23A	Ribosomal Protein of the Large subunit	YBL087C	SGD:S000000183
YER117W	RPL23B	Ribosomal Protein of the Large subunit	YER117W	SGD:S000000919
YGL030W	RPL30	Ribosomal Protein of the Large subunit	YGL030W	SGD:S000002998
YIL148W	RPL40A	Ribosomal Protein of the Large subunit	YIL148W	SGD:S000001410
YBR031W	RPL4A	Ribosomal Protein of the Large subunit	YBR031W	SGD:S000000235
YPL131W	RPL5	Ribosomal Protein of the Large subunit	YPL131W	SGD:S000006052
YGL147C	RPL9A	Ribosomal Protein of the Large subunit	YGL147C	SGD:S000003115
YHR027C	RPN1	Regulatory Particle Non-ATPase	YHR027C	SGD:S000001069
YHR200W	RPN10	Regulatory Particle Non-ATPase	YHR200W	SGD:S000001243
YFR004W	RPN11	Regulatory Particle Non-ATPase	YFR004W	SGD:S000001900
YFR052W	RPN12	Regulatory Particle Non-ATPase	YFR052W	SGD:S000001948
YLR421C	RPN13	Regulatory Particle Non-ATPase	YLR421C	SGD:S000004413
YIL075C	RPN2	Regulatory Particle Non-ATPase	YIL075C	SGD:S000001337
YER021W	RPN3	Regulatory Particle Non-ATPase	YER021W	SGD:S000000823
YDL147W	RPN5	Regulatory Particle Non-ATPase	YDL147W	SGD:S000002306
YDL097C	RPN6	Regulatory Particle Non-ATPase	YDL097C	SGD:S000002255
YPR108W	RPN7	Regulatory Particle Non-ATPase	YPR108W	SGD:S000006312
YOR261C	RPN8	Regulatory Particle Non-ATPase	YOR261C	SGD:S000005787
YDR427W	RPN9	Regulatory Particle Non-ATPase	YDR427W	SGD:S000002835
YLR340W	RPP0	Ribosomal Protein P0	YLR340W	SGD:S000004332
YDR382W	RPP2B	Ribosomal Protein P2 Beta	YDR382W	SGD:S000002790
YMR230W	RPS10B	Ribosomal Protein of the Small subunit	YMR230W	SGD:S000004843
YOR369C	RPS12	Ribosomal Protein of the Small subunit	YOR369C	SGD:S000005896
YCR031C	RPS14A	Ribosomal Protein of the Small subunit	YCR031C	SGD:S000000627
YMR143W	RPS16A	Ribosomal Protein of the Small subunit	YMR143W	SGD:S000004751
YDR450W	RPS18A	Ribosomal Protein of the Small subunit	YDR450W	SGD:S000002858
YHL015W	RPS20	Ribosomal Protein of the Small subunit	YHL015W	SGD:S000001007
YKL156W	RPS27A	Ribosomal Protein of the Small subunit	YKL156W	SGD:S000001639
YNL178W	RPS3	Ribosomal Protein of the Small subunit	YNL178W	SGD:S000005122
YJR123W	RPS5	Ribosomal Protein of the Small subunit	YJR123W	SGD:S000003884
YKL145W	RPT1	Regulatory Particle Triple-A protein, or Regulatory Particle Triphosphatase	YKL145W	SGD:S000001628
YDL007W	RPT2	Regulatory Particle Triple-A protein, or Regulatory Particle Triphosphatase	YDL007W	SGD:S000002165
YDR394W	RPT3	Regulatory Particle Triple-A protein, or Regulatory Particle Triphosphatase	YDR394W	SGD:S000002802
YOR259C	RPT4	Regulatory Particle Triple-A protein, or Regulatory Particle Triphosphatase	YOR259C	SGD:S000005785
YOR117W	RPT5	Regulatory Particle Triple-A protein, or Regulatory Particle Triphosphatase	YOR117W	SGD:S000005643
YGL048C	RPT6	Regulatory Particle Triple-A protein, or Regulatory Particle Triphosphatase	YGL048C	SGD:S000003016
YPL009C	RQC2	Ribosome Quality control Complex	YPL009C	SGD:S000005930
YKR023W	RQT4	Ribosome-Quality control Trigger factor	YKR023W	SGD:S000001731
YMR131C	RRB1	Regulator of Ribosome Biogenesis	YMR131C	SGD:S000004738
YPL152W	RRD2	Resistant to Rapamycin Deletion	YPL152W	SGD:S000006073
YOR305W	RRG7	Required for Respiratory Growth	YOR305W	SGD:S000005832
YOR001W	RRP6	Ribosomal RNA Processing	YOR001W	SGD:S000005527
YDR303C	RSC3	Remodel the Structure of Chromatin	YDR303C	SGD:S000002711
YHR056C	RSC30	Remodel the Structure of Chromatin	YHR056C	SGD:S000001098
YFR037C	RSC8	Remodel the Structure of Chromatin	YFR037C	SGD:S000001933
YMR030W	RSF1	ReSpiration Factor	YMR030W	SGD:S000004632
YIL093C	RSM25	Ribosomal Small subunit of Mitochondria	YIL093C	SGD:S000001355
YJR101W	RSM26	Ribosomal Small subunit of Mitochondria	YJR101W	SGD:S000003862
YMR266W	RSN1	Rescue of Sro7 at high Nacl	YMR266W	SGD:S000004879
YER125W	RSP5	Reverses Spt- Phenotype	YER125W	SGD:S000000927
YGL244W	RTF1	Restores TBP Function	YGL244W	SGD:S000003213
YDR233C	RTN1	ReTiculoN-like	YDR233C	SGD:S000002641
YDL204W	RTN2	ReTiculoN-like	YDL204W	SGD:S000002363
YOR014W	RTS1	Rox Three Suppressor	YOR014W	SGD:S000005540
YGR161C	RTS3		YGR161C	SGD:S000003393
YJL047C	RTT101	Regulator of Ty1 Transposition	YJL047C	SGD:S000003583
YDR289C	RTT103	Regulator of Ty1 Transposition	YDR289C	SGD:S000002697
YDR190C	RVB1	RuVB-like	YDR190C	SGD:S000002598
YPL235W	RVB2	RuVB-like	YPL235W	SGD:S000006156
YCR009C	RVS161	Reduced Viability on Starvation	YCR009C	SGD:S000000602
YDR388W	RVS167	Reduced Viability on Starvation	YDR388W	SGD:S000002796
YBR095C	RXT2		YBR095C	SGD:S000000299
YKL212W	SAC1	Suppressor of ACtin	YKL212W	SGD:S000001695
YDR159W	SAC3	Suppressor of ACtin	YDR159W	SGD:S000002566
YDR129C	SAC6	Suppressor of ACtin	YDR129C	SGD:S000002536
YBR280C	SAF1	SCF Associated Factor	YBR280C	SGD:S000000484
YER043C	SAH1	S-Adenosyl-l-Homocysteine hydrolase	YER043C	SGD:S000000845
YNL083W	SAL1	Suppressor of Aac2 Lethality	YNL083W	SGD:S000005027
YLR180W	SAM1	S-AdenosylMethionine requiring	YLR180W	SGD:S000004170
YPL274W	SAM3	S-AdenosylMethionine metabolism	YPL274W	SGD:S000006195
YMR060C	SAM37	Sorting and Assembly Machinery	YMR060C	SGD:S000004664
YNL026W	SAM50	Sorting and Assembly Machinery	YNL026W	SGD:S000004971
YJL098W	SAP185	Sit4 Associated Protein	YJL098W	SGD:S000003634
YPL218W	SAR1	Secretion-Associated, Ras-related	YPL218W	SGD:S000006139
YGR263C	SAY1	Steryl Acetyl hYdrolase	YGR263C	SGD:S000003495
YKL117W	SBA1	increased Sensitivity to Benzoquinone Ansamycins	YKL117W	SGD:S000001600
YER087C-B	SBH1	Sec61 beta homolog	YER087C-B	SGD:S000002128
YHL034C	SBP1		YHL034C	SGD:S000001026
YOR329C	SCD5	Suppressor of Clathrin Deficiency	YOR329C	SGD:S000005856
YMR214W	SCJ1	S. Cerevisiae DnaJ	YMR214W	SGD:S000004827
YJL080C	SCP160	S. cerevisiae protein involved in the Control of Ploidy	YJL080C	SGD:S000003616
YER120W	SCS2	Suppressor of Choline Sensitivity	YER120W	SGD:S000000922
YMR305C	SCW10	Soluble Cell Wall protein	YMR305C	SGD:S000004921
YOL098C	SDD3	Suppressor of Degenerative Death	YOL098C	SGD:S000005458
YLL041C	SDH2	Succinate DeHydrogenase	YLL041C	SGD:S000003964
YDR178W	SDH4	Succinate DeHydrogenase	YDR178W	SGD:S000002585
YKL193C	SDS22	homolog of S. pombe SDS22	YKL193C	SGD:S000001676
YGL056C	SDS23	homolog of S. pombe SDS23	YGL056C	SGD:S000003024
YBR214W	SDS24	homolog of S. pombe SDS23	YBR214W	SGD:S000000418
YBL104C	SEA4	SEh1-Associated	YBL104C	SGD:S000000200
YDR164C	SEC1	SECretory	YDR164C	SGD:S000002571
YLR166C	SEC10	SECretory	YLR166C	SGD:S000004156
YIR022W	SEC11	SECretory	YIR022W	SGD:S000001461
YNR026C	SEC12	SECretory	YNR026C	SGD:S000005309
YLR208W	SEC13	SECretory	YLR208W	SGD:S000004198
YPL085W	SEC16	SECretory	YPL085W	SGD:S000006006
YBL050W	SEC17	SECretory	YBL050W	SGD:S000000146
YBR080C	SEC18	SECretory	YBR080C	SGD:S000000284
YNL287W	SEC21	SECretory	YNL287W	SGD:S000005231
YPR181C	SEC23	SECretory	YPR181C	SGD:S000006385
YIL109C	SEC24	SECretory	YIL109C	SGD:S000001371
YDR238C	SEC26	SECretory	YDR238C	SGD:S000002646
YGL137W	SEC27	SECretory	YGL137W	SGD:S000003105
YIL076W	SEC28	SECretory	YIL076W	SGD:S000001338
YDL195W	SEC31	SECretory	YDL195W	SGD:S000002354
YFL005W	SEC4	SECretory	YFL005W	SGD:S000001889
YFL045C	SEC53	SECretory	YFL045C	SGD:S000001849
YLR378C	SEC61	SECretory	YLR378C	SGD:S000004370
YPL094C	SEC62	SECretory	YPL094C	SGD:S000006015
YOR254C	SEC63	SECretory	YOR254C	SGD:S000005780
YBR171W	SEC66	SECretory	YBR171W	SGD:S000000375
YLR292C	SEC72	SECretory	YLR292C	SGD:S000004283
YPR055W	SEC8	SECretory	YPR055W	SGD:S000006259
YKL105C	SEG2	Stability of Eisosomes Guaranteed	YKL105C	SGD:S000001588
YOR184W	SER1	SERine requiring	YOR184W	SGD:S000005710
YER081W	SER3	SERine requiring	YER081W	SGD:S000000883
YDR023W	SES1	SEryl-tRNA Synthetase	YDR023W	SGD:S000002430
YOR165W	SEY1	Synthetic Enhancement of YOP1	YOR165W	SGD:S000005691
YDL168W	SFA1	Sensitive to FormAldehyde	YDL168W	SGD:S000002327
YNL049C	SFB2	Sed Five Binding	YNL049C	SGD:S000004994
YOR140W	SFL1	Suppressor gene for FLocculation	YOR140W	SGD:S000005666
YBL102W	SFT2	Suppressor of sed Five Ts	YBL102W	SGD:S000000198
YLR336C	SGD1	Suppressor of Glycerol Defect	YLR336C	SGD:S000004328
YCL010C	SGF29	SaGa associated Factor	YCL010C	SGD:S000000516
YGL066W	SGF73	SaGa associated Factor, 73 kDa	YGL066W	SGD:S000003034
YIR001C	SGN1	Slower Growth on Non-fermentable carbon sources	YIR001C	SGD:S000001440
YOR073W	SGO1	ShuGOshin (Japanese for "guardian spirit")	YOR073W	SGD:S000005599
YOR057W	SGT1	Suppressor of G2 (Two) allele of skp1	YOR057W	SGD:S000005583
YOR007C	SGT2	Small Glutamine-rich Tetratricopeptide repeat-containing protein	YOR007C	SGD:S000005533
YBL031W	SHE1	Sensitivity to High Expression	YBL031W	SGD:S000000127
YBR130C	SHE3	Swi5p-dependent HO Expression	YBR130C	SGD:S000000334
YOR035C	SHE4	Swi5p-dependent HO Expression	YOR035C	SGD:S000005561
YLR058C	SHM2	Serine HydroxyMethyltransferase	YLR058C	SGD:S000004048
YDL225W	SHS1	Seventh Homolog of Septin	YDL225W	SGD:S000002384
YGR112W	SHY1	SURF Homolog of Yeast	YGR112W	SGD:S000003344
YOL031C	SIL1	Suppressor of the Ire1/Lhs1 double mutant	YOL031C	SGD:S000005391
YIL123W	SIM1	Start Independent of Mitosis	YIL123W	SGD:S000001385
YNL257C	SIP3	SNF1-Interacting Protein	YNL257C	SGD:S000005201
YNL007C	SIS1	SIt4 Suppressor	YNL007C	SGD:S000004952
YLR187W	SKG3	Suppressor of lethality of Kex2 Gas1 double null mutant	YLR187W	SGD:S000004177
YLR398C	SKI2	SuperKIller	YLR398C	SGD:S000004390
YHR206W	SKN7	Suppressor of Kre Null	YHR206W	SGD:S000001249
YDR328C	SKP1	Suppressor of Kinetochore Protein mutant	YDR328C	SGD:S000002736
YDL052C	SLC1	SphingoLipid Compensation	YDL052C	SGD:S000002210
YGR271W	SLH1	SKI2-Like Helicase	YGR271W	SGD:S000003503
YIL105C	SLM1	Synthetic Lethal with Mss4	YIL105C	SGD:S000001367
YNL047C	SLM2	Synthetic Lethal with Mss4	YNL047C	SGD:S000004992
YBR077C	SLM4	Synthetic Lethal with Mss4	YBR077C	SGD:S000000281
YDR088C	SLU7	Synergistic Lethal with U5 snRNA	YDR088C	SGD:S000002495
YDR189W	SLY1	Suppressor of Loss of Ypt1	YDR189W	SGD:S000002597
YLR383W	SMC6	Structural Maintenance of Chromosomes	YLR383W	SGD:S000004375
YGR074W	SMD1	snRNA Sm binding site protein D1	YGR074W	SGD:S000003306
YLR034C	SMF3		YLR034C	SGD:S000004024
YDR510W	SMT3	Suppressor of Mif Two	YDR510W	SGD:S000002918
YKL079W	SMY1	Suppressor of MYo2-66	YKL079W	SGD:S000001562
YBR172C	SMY2	Suppressor of MYo2-66	YBR172C	SGD:S000000376
YDR525W-A	SNA2	Sensitivity to NA+	YDR525W-A	SGD:S000007236
YJL151C	SNA3	Sensitivity to NA+	YJL151C	SGD:S000003687
YDL123W	SNA4	Sensitivity to NA+	YDL123W	SGD:S000002281
YDR186C	SND1	Srp-iNDependent targeting	YDR186C	SGD:S000002594
YBR106W	SND3	SRP-iNDependent targeting	YBR106W	SGD:S000000310
YBR289W	SNF5	Sucrose NonFermenting	YBR289W	SGD:S000000493
YIL016W	SNL1	Suppressor of Nup116-C Lethal	YIL016W	SGD:S000001278
YMR095C	SNO1	SNZ proximal Open reading frame	YMR095C	SGD:S000004701
YOR357C	SNX3	Sorting NeXin	YOR357C	SGD:S000005884
YJL036W	SNX4	Sorting NeXin	YJL036W	SGD:S000003573
YDR425W	SNX41	Sorting NeXin	YDR425W	SGD:S000002833
YNL333W	SNZ2	SNooZe	YNL333W	SGD:S000005277
YJR104C	SOD1	SuperOxide Dismutase	YJR104C	SGD:S000003865
YCR073W-A	SOL2	Suppressor Of Los1-1	YCR073W-A	SGD:S000000718
YGR248W	SOL4	Suppressor Of Los1-1	YGR248W	SGD:S000003480
YLL021W	SPA2	Spindle Pole Antigen	YLL021W	SGD:S000003944
YFL002C	SPB4	Suppressor of PAB1	YFL002C	SGD:S000001894
YPL124W	SPC29	Spindle Pole Component	YPL124W	SGD:S000006045
YLR066W	SPC3	Signal Peptidase Complex	YLR066W	SGD:S000004056
YEL031W	SPF1	Sensitivity to Pichia Farinosa killer toxin	YEL031W	SGD:S000000757
YER148W	SPT15	SuPpressor of Ty insertions	YER148W	SGD:S000000950
YML010W	SPT5	SuPpressor of Ty's	YML010W	SGD:S000004470
YBR081C	SPT7	SuPpressor of Ty's	YBR081C	SGD:S000000285
YLR055C	SPT8	SuPpressor of Ty	YLR055C	SGD:S000004045
YGR104C	SRB5	Suppressor of RNA polymerase B	YGR104C	SGD:S000003336
YCR081W	SRB8	Suppressor of RNA polymerase B	YCR081W	SGD:S000000677
YDL133W	SRF1	Spo14 Regulatory Factor	YDL133W	SGD:S000002291
YKR091W	SRL3	Suppressor of rad53 Lethality	YKR091W	SGD:S000001799
YGL097W	SRM1	Suppressor of Receptor Mutations	YGL097W	SGD:S000003065
YNL189W	SRP1	Suppressor of Rna Polymerase I	YNL189W	SGD:S000005133
YDR292C	SRP101	Signal Recognition Particle	YDR292C	SGD:S000002700
YKL154W	SRP102	Signal Recognition Particle	YKL154W	SGD:S000001637
YDL092W	SRP14	Signal Recognition Particle	YDL092W	SGD:S000002250
YNL138W	SRV2	Suppressor of RasVal19	YNL138W	SGD:S000005082
YKL218C	SRY1	Serine Racemase of Yeast	YKL218C	SGD:S000001701
YAL005C	SSA1	Stress-Seventy subfamily A	YAL005C	SGD:S000000004
YLL024C	SSA2	Stress-Seventy subfamily A	YLL024C	SGD:S000003947
YBL075C	SSA3	Stress-Seventy subfamily A	YBL075C	SGD:S000000171
YER103W	SSA4	Stress-Seventy subfamily A	YER103W	SGD:S000000905
YDL229W	SSB1	Stress-Seventy subfamily B	YDL229W	SGD:S000002388
YNL209W	SSB2	Stress-Seventy subfamily B	YNL209W	SGD:S000005153
YJR045C	SSC1	Stress-Seventy subfamily C	YJR045C	SGD:S000003806
YDR293C	SSD1	Suppressor of SIT4 Deletion	YDR293C	SGD:S000002701
YPL106C	SSE1	Stress Seventy subfamily E	YPL106C	SGD:S000006027
YBR169C	SSE2	Stress Seventy subfamily E	YBR169C	SGD:S000000373
YNR031C	SSK2	Suppressor of Sensor Kinase	YNR031C	SGD:S000005314
YIL030C	SSM4	Suppressor of mrna Stability Mutant	YIL030C	SGD:S000001292
YDR443C	SSN2	Suppressor of SNf1	YDR443C	SGD:S000002851
YNL025C	SSN8	Suppressor of SNf1	YNL025C	SGD:S000004970
YPL232W	SSO1	Supressor of Sec One	YPL232W	SGD:S000006153
YHR184W	SSP1		YHR184W	SGD:S000001227
YLR250W	SSP120	Saccharomyces Secretory Protein	YLR250W	SGD:S000004240
YOR242C	SSP2	Sporulation SPecific	YOR242C	SGD:S000005768
YDR086C	SSS1	Sec Sixty-one Suppressor	YDR086C	SGD:S000002493
YLR452C	SST2	SuperSensiTive	YLR452C	SGD:S000004444
YHR064C	SSZ1		YHR064C	SGD:S000001106
YDR169C	STB3	Sin Three Binding protein	YDR169C	SGD:S000002576
YLR362W	STE11	STErile	YLR362W	SGD:S000004354
YOR219C	STE13	STErile	YOR219C	SGD:S000005745
YDR410C	STE14	STErile	YDR410C	SGD:S000002818
YJR086W	STE18	STErile	YJR086W	SGD:S000003846
YJR117W	STE24	STErile	YJR117W	SGD:S000003878
YCL032W	STE50	STErile	YCL032W	SGD:S000000537
YGR008C	STF2	STabilizing Factor	YGR008C	SGD:S000003240
YOR027W	STI1	STress Inducible	YOR027W	SGD:S000005553
YDL048C	STP4	protein with similarity to Stp1p	YDL048C	SGD:S000002206
YGL022W	STT3	STaurosporine and Temperature sensitive	YGL022W	SGD:S000002990
YLR305C	STT4	STaurosporine and Temperature sensitive	YLR305C	SGD:S000004296
YPR086W	SUA7	Suppressor of Upstream AUG	YPR086W	SGD:S000006290
YDL084W	SUB2	SUppressor of Brr1-1	YDL084W	SGD:S000002242
YJR007W	SUI2	SUppressor of Initiator codon	YJR007W	SGD:S000003767
YDR172W	SUP35	SUPpressor	YDR172W	SGD:S000002579
YBR143C	SUP45	SUPpressor	YBR143C	SGD:S000000347
YDR297W	SUR2	SUppressor of Rvs161 and rvs167 mutations	YDR297W	SGD:S000002705
YML052W	SUR7	SUppressor of Rvs167 mutation	YML052W	SGD:S000004516
YHR181W	SVP26	Sed5 Vesicle Protein	YHR181W	SGD:S000001224
YBR175W	SWD3	Set1c, WD40 repeat protein	YBR175W	SGD:S000000379
YJL187C	SWE1	Saccharomyces WEe1	YJL187C	SGD:S000003723
YAR042W	SWH1		YAR042W	SGD:S000000081
YLR182W	SWI6	SWItching deficient	YLR182W	SGD:S000004172
YMR149W	SWP1	Suppressor of a WbP1 mutation	YMR149W	SGD:S000004757
YDR395W	SXM1	Suppressor of mRNA eXport Mutant	YDR395W	SGD:S000002803
YCR030C	SYP1	Suppressor of Yeast Profilin deletion	YCR030C	SGD:S000000626
YGR274C	TAF1	TATA binding protein-Associated Factor	YGR274C	SGD:S000003506
YDR145W	TAF12	TATA binding protein-Associated Factor	YDR145W	SGD:S000002552
YBR198C	TAF5	TATA binding protein-Associated Factor	YBR198C	SGD:S000000402
YGL112C	TAF6	TATA binding protein-Associated Factor	YGL112C	SGD:S000003080
YMR236W	TAF9	TATA binding protein-Associated Factor	YMR236W	SGD:S000004849
YCR060W	TAH1	Tpr-containing protein Associated with Hsp90	YCR060W	SGD:S000000656
YLR354C	TAL1	TransALdolase	YLR354C	SGD:S000004346
YGR046W	TAM41	Translocator Assembly and Maintenance	YGR046W	SGD:S000003278
YPL128C	TBF1	TTAGGG repeat-Binding Factor	YPL128C	SGD:S000006049
YOR086C	TCB1	Three Calcium and lipid Binding domains (TriCalBins)	YOR086C	SGD:S000005612
YNL087W	TCB2	Three Calcium and lipid Binding domains (TriCalBins)	YNL087W	SGD:S000005031
YPL180W	TCO89	Tor Complex One	YPL180W	SGD:S000006101
YDR212W	TCP1	Tailless Complex Polypeptide	YDR212W	SGD:S000002620
YHR159W	TDA11	Topoisomerase I Damage Affected	YHR159W	SGD:S000001202
YHR009C	TDA3	Topoisomerase I Damage Affected	YHR009C	SGD:S000001051
YJL052W	TDH1	Triose-phosphate DeHydrogenase	YJL052W	SGD:S000003588
YJR009C	TDH2	Triose-phosphate DeHydrogenase	YJR009C	SGD:S000003769
YGR192C	TDH3	Triose-phosphate DeHydrogenase	YGR192C	SGD:S000003424
YIL039W	TED1	Trafficking of Emp24p/Erv25p-dependent cargo Disrupted	YIL039W	SGD:S000001301
YPR080W	TEF1	Translation Elongation Factor	YPR080W	SGD:S000006284
YKL081W	TEF4	Translation Elongation Factor	YKL081W	SGD:S000001564
YDR311W	TFB1	Transcription Factor B	YDR311W	SGD:S000002719
YPL122C	TFB2	Transcription Factor B	YPL122C	SGD:S000006043
YPR056W	TFB4	Transcription Factor B subunit 4	YPR056W	SGD:S000006260
YDR362C	TFC6	Transcription Factor C	YDR362C	SGD:S000002770
YKL140W	TGL1	TriGlyceride Lipase	YKL140W	SGD:S000001623
YKR089C	TGL4	TriacylGlycerol Lipase	YKR089C	SGD:S000001797
YOR081C	TGL5	TriacylGlycerol Lipase	YOR081C	SGD:S000005607
YGR024C	THG1	tRNAHis Guanylyltransferase	YGR024C	SGD:S000003256
YOR143C	THI80	THIamine metabolism	YOR143C	SGD:S000005669
YOL072W	THP1	Tho2/Hpr1 Phenotype	YOL072W	SGD:S000005433
YCR053W	THR4	THReonine requiring	YCR053W	SGD:S000000649
YIL078W	THS1	THreonyl tRNA Synthetase	YIL078W	SGD:S000001340
YKR059W	TIF1	Translation Initiation Factor	YKR059W	SGD:S000001767
YJL138C	TIF2	Translation Initiation Factor	YJL138C	SGD:S000003674
YPR163C	TIF3	Translation Initiation Factor	YPR163C	SGD:S000006367
YMR146C	TIF34	Translation Initiation Factor	YMR146C	SGD:S000004754
YGR162W	TIF4631	Translation Initiation Factor	YGR162W	SGD:S000003394
YGL049C	TIF4632	Translation Initiation Factor	YGL049C	SGD:S000003017
YPR041W	TIF5	Translation Initiation Factor	YPR041W	SGD:S000006245
YPR016C	TIF6	Translation Initiation Factor	YPR016C	SGD:S000006220
YDR322C-A	TIM11	Translocase of the Inner Mitochondrial membrane	YDR322C-A	SGD:S000007255
YGR033C	TIM21	Translocase of the Inner Mitochondrial membrane	YGR033C	SGD:S000003265
YDL217C	TIM22	Translocase of the Inner Mitochondrial membrane	YDL217C	SGD:S000002376
YNR017W	TIM23	Translocase of the Inner Mitochondrial membrane	YNR017W	SGD:S000005300
YPL063W	TIM50	Translocase of the Inner Mitochondrial membrane	YPL063W	SGD:S000005984
YEL020W-A	TIM9	Translocase of the Inner Mitochondrial membrane	YEL020W-A	SGD:S000007256
YPR074C	TKL1	TransKetoLase	YPR074C	SGD:S000006278
YLR327C	TMA10	Translation Machinery Associated	YLR327C	SGD:S000004319
YIL137C	TMA108	Translation Machinery Associated	YIL137C	SGD:S000001399
YKL056C	TMA19	Translation Machinery Associated	YKL056C	SGD:S000001539
YOR091W	TMA46	Translation Machinery Associated	YOR091W	SGD:S000005617
YJR085C	TMH11	TMem14 Homolog of 11 kDa	YJR085C	SGD:S000003845
YLR118C	TML25	acyl-protein Thioesterase with Multiple Localizations, protein of 25 kDa	YLR118C	SGD:S000004108
YER113C	TMN3	TransMembrane Nine	YER113C	SGD:S000000915
YKL058W	TOA2		YKL058W	SGD:S000001541
YJL171C	TOH1	TOS One Homolog	YJL171C	SGD:S000003707
YDR457W	TOM1	Temperature dependent Organization in Mitotic nucleus or Trigger Of Mitosis	YDR457W	SGD:S000002865
YGR082W	TOM20	Translocase of the Outer Mitochondrial membrane	YGR082W	SGD:S000003314
YNL131W	TOM22	Translocase of the Outer Mitochondrial membrane	YNL131W	SGD:S000005075
YMR203W	TOM40	Translocase of the Outer Mitochondrial membrane	YMR203W	SGD:S000004816
YPR133W-A	TOM5	Translocase of the Outer Mitochondrial membrane	YPR133W-A	SGD:S000006433
YOR045W	TOM6	Translocase of the Outer Mitochondrial membrane	YOR045W	SGD:S000005571
YNL070W	TOM7	Translocase of the Outer Mitochondrial membrane	YNL070W	SGD:S000005014
YNL121C	TOM70	Translocase of the Outer Mitochondrial membrane	YNL121C	SGD:S000005065
YHR117W	TOM71	Translocase of the Outer Mitochondrial membrane	YHR117W	SGD:S000001159
YJR066W	TOR1	Target Of Rapamycin	YJR066W	SGD:S000003827
YBR162C	TOS1	Target Of Sbf	YBR162C	SGD:S000000366
YAL016W	TPD3	tRNA Processing Deficient	YAL016W	SGD:S000000014
YJL016W	TPH3	Twin PH domain-3	YJL016W	SGD:S000003553
YDR050C	TPI1	Triose-Phosphate Isomerase	YDR050C	SGD:S000002457
YJL164C	TPK1	Takashi's Protein Kinase	YJL164C	SGD:S000003700
YGL186C	TPN1	Transport of PyridoxiNe	YGL186C	SGD:S000003154
YPR156C	TPO3	Transporter of POlyamines	YPR156C	SGD:S000006360
YBR126C	TPS1	Trehalose-6-Phosphate Synthase	YBR126C	SGD:S000000330
YDR074W	TPS2	Trehalose-6-Phosphate Synthase/phosphatase	YDR074W	SGD:S000002481
YMR261C	TPS3	Trehalose Phosphate Synthase	YMR261C	SGD:S000004874
YDR165W	TRM82	Transfer RNA Methyltransferase	YDR165W	SGD:S000002572
YDR007W	TRP1	TRyPtophan	YDR007W	SGD:S000002414
YER090W	TRP2	TRyPtophan	YER090W	SGD:S000000892
YKL211C	TRP3	TRyPtophan	YKL211C	SGD:S000001694
YGL026C	TRP5	TRyPtophan	YGL026C	SGD:S000002994
YDR353W	TRR1	ThioRedoxin Reductase	YDR353W	SGD:S000002761
YDR246W	TRS23	TRapp Subunit	YDR246W	SGD:S000002654
YDR472W	TRS31	TRapp Subunit	YDR472W	SGD:S000002880
YOR115C	TRS33	TRapp Subunit	YOR115C	SGD:S000005641
YLR043C	TRX1	ThioRedoXin	YLR043C	SGD:S000004033
YGR209C	TRX2	ThioRedoXin	YGR209C	SGD:S000003441
YML028W	TSA1	Thiol-Specific Antioxidant	YML028W	SGD:S000004490
YDR453C	TSA2	Thiol-Specific Antioxidant	YDR453C	SGD:S000002861
YDL015C	TSC13	Temperature-sensitive Suppressors of Csg2 mutants	YDL015C	SGD:S000002173
YBR058C-A	TSC3	Temperature-sensitive Suppressors of Csg2 mutants	YBR058C-A	SGD:S000007521
YKL033W	TTI1	Two Tel2-Interacting protein	YKL033W	SGD:S000001516
YML085C	TUB1	TUBulin	YML085C	SGD:S000004550
YFL037W	TUB2	TUBulin	YFL037W	SGD:S000001857
YML124C	TUB3	TUBulin	YML124C	SGD:S000004593
YLR212C	TUB4	TUBulin	YLR212C	SGD:S000004202
YOR187W	TUF1		YOR187W	SGD:S000005713
YOR251C	TUM1	ThioUridine Modification	YOR251C	SGD:S000005777
YLR425W	TUS1	TOR Unique function Suppressor	YLR425W	SGD:S000004417
YMR071C	TVP18	Tlg2-Vesicle Protein	YMR071C	SGD:S000004675
YGR185C	TYS1	TYrosyl-tRNA Synthetase	YGR185C	SGD:S000003417
YKL210W	UBA1	UBiquitin Activating	YKL210W	SGD:S000001693
YHR111W	UBA4	UBiquitin-Activating	YHR111W	SGD:S000001153
YBR082C	UBC4	UBiquitin-Conjugating	YBR082C	SGD:S000000286
YMR022W	UBC7	UBiquitin-Conjugating enzyme	YMR022W	SGD:S000004624
YDL122W	UBP1	UBiquitin-specific Protease	YDL122W	SGD:S000002280
YNL186W	UBP10	UBiquitin-specific Protease	YNL186W	SGD:S000005130
YKR098C	UBP11	UBiquitin-specific Protease	YKR098C	SGD:S000001806
YBL067C	UBP13	UBiquitin-specific Protease	YBL067C	SGD:S000000163
YMR304W	UBP15	UBiquitin-specific Protease	YMR304W	SGD:S000004920
YER151C	UBP3	UBiquitin-specific Protease	YER151C	SGD:S000000953
YER144C	UBP5	UBiquitin-specific Protease	YER144C	SGD:S000000946
YFR010W	UBP6	UBiquitin-specific Protease	YFR010W	SGD:S000001906
YIL156W	UBP7	UBiquitin-specific Protease	YIL156W	SGD:S000001418
YMR223W	UBP8	UBiquitin-specific processing Protease	YMR223W	SGD:S000004836
YER098W	UBP9	UBiquitin-specific Protease	YER098W	SGD:S000000900
YLR024C	UBR2		YLR024C	SGD:S000004014
YML013W	UBX2	UBiquitin regulatory X	YML013W	SGD:S000004475
YMR067C	UBX4	UBiquitin regulatory X	YMR067C	SGD:S000004671
YGR048W	UFD1	Ubiquitin Fusion Degradation protein	YGR048W	SGD:S000003280
YDL190C	UFD2	Ubiquitin Fusion Degradation	YDL190C	SGD:S000002349
YGR019W	UGA1	Utilization of GAba	YGR019W	SGD:S000003251
YDR470C	UGO1	UGO (Japanese for fusion)	YDR470C	SGD:S000002878
YPL020C	ULP1	UbL-specific Protease	YPL020C	SGD:S000005941
YDR207C	UME6	Unscheduled Meiotic gene Expression	YDR207C	SGD:S000002615
YML021C	UNG1	Uracil DNA N-Glycosylase	YML021C	SGD:S000004483
YJL130C	URA2	URAcil requiring	YJL130C	SGD:S000003666
YML106W	URA5	URAcil requiring	YML106W	SGD:S000004574
YBL039C	URA7	URAcil requiring	YBL039C	SGD:S000000135
YJR103W	URA8	URAcil requiring	YJR103W	SGD:S000003864
YJR041C	URB2	Unhealthy Ribosome Biogenesis	YJR041C	SGD:S000003802
YNL229C	URE2	UREidosuccinate transport	YNL229C	SGD:S000005173
YPR152C	URN1	U2-U5-U6 snRNP, RES complex, and NTC interacting protein	YPR152C	SGD:S000006356
YKR042W	UTH1	yoUTH	YKR042W	SGD:S000001750
YJL109C	UTP10	U Three Protein	YJL109C	SGD:S000003645
YMR093W	UTP15	U Three Protein	YMR093W	SGD:S000004699
YBL004W	UTP20	U Three Protein	YBL004W	SGD:S000000100
YLR409C	UTP21	U Three Protein	YLR409C	SGD:S000004401
YKR060W	UTP30	U Three Protein	YKR060W	SGD:S000001768
YJR049C	UTR1	Unidentified TRanscript	YJR049C	SGD:S000003810
YNL054W	VAC7	VACuolar segregation	YNL054W	SGD:S000004999
YEL013W	VAC8	VACuole related	YEL013W	SGD:S000000739
YML115C	VAN1	VANadate resistance protein	YML115C	SGD:S000004583
YGR094W	VAS1	VAlyl-tRNA Synthetase	YGR094W	SGD:S000003326
YIL135C	VHS2	Viable in a Hal3 Sit4 background	YIL135C	SGD:S000001397
YBR105C	VID24	Vacuolar Import and Degradation	YBR105C	SGD:S000000309
YIL017C	VID28	Vacuolar Import and Degradation	YIL017C	SGD:S000001279
YGL227W	VID30	Vacuolar Import and Degradation	YGL227W	SGD:S000003196
YLR410W	VIP1		YLR410W	SGD:S000004402
YDL185W	VMA1	Vacuolar Membrane Atpase	YDL185W	SGD:S000002344
YHR039C-A	VMA10		YHR039C-A	SGD:S000002100
YPR036W	VMA13	Vacuolar Membrane Atpase	YPR036W	SGD:S000006240
YBR127C	VMA2	Vacuolar Membrane Atpase	YBR127C	SGD:S000000331
YOR332W	VMA4	Vacuolar Membrane Atpase	YOR332W	SGD:S000005859
YKL080W	VMA5	Vacuolar Membrane Atpase	YKL080W	SGD:S000001563
YEL051W	VMA8	Vacuolar Membrane Atpase	YEL051W	SGD:S000000777
YKR001C	VPS1	Vacuolar Protein Sorting	YKR001C	SGD:S000001709
YOR089C	VPS21	Vacuolar Protein Sorting	YOR089C	SGD:S000005615
YNR006W	VPS27	Vacuolar Protein Sorting	YNR006W	SGD:S000005289
YHR012W	VPS29	Vacuolar Protein Sorting	YHR012W	SGD:S000001054
YLR240W	VPS34	Vacuolar Protein Sorting	YLR240W	SGD:S000004230
YJL154C	VPS35	Vacuolar Protein Sorting	YJL154C	SGD:S000003690
YPR173C	VPS4	Vacuolar Protein Sorting	YPR173C	SGD:S000006377
YGL095C	VPS45	Vacuolar Protein Sorting	YGL095C	SGD:S000003063
YDR484W	VPS52	Vacuolar Protein Sorting	YDR484W	SGD:S000002892
YML002W	VRL1		YML002W	SGD:S000004461
YLR337C	VRP1	VeRProlin	YLR337C	SGD:S000004329
YER072W	VTC1	Vacuolar Transporter Chaperone	YER072W	SGD:S000000874
YFL004W	VTC2	Vacuolar Transporter Chaperone	YFL004W	SGD:S000001890
YPL019C	VTC3	Vacuolar Transporter Chaperone	YPL019C	SGD:S000005940
YJL012C	VTC4	Vacuolar Transporter Chaperone	YJL012C	SGD:S000003549
YDR089W	VTC5	Vacuole Transporter Chaperone	YDR089W	SGD:S000002496
YEL002C	WBP1	Wheat germ agglutinin-Binding Protein	YEL002C	SGD:S000000728
YOR043W	WHI2	WHIskey	YOR043W	SGD:S000005569
YOR230W	WTM1	WD repeat containing Transcriptional Modulator	YOR230W	SGD:S000005756
YFL010C	WWM1	WW domain containing protein interacting with Metacaspase	YFL010C	SGD:S000001884
YLR090W	XDJ1		YLR090W	SGD:S000004080
YGL173C	XRN1	eXoRiboNuclease	YGL173C	SGD:S000003141
YJL141C	YAK1	Yet Another Kinase	YJL141C	SGD:S000003677
YAR009C	YAR009C		YAR009C	SGD:S000000067
YAR010C	YAR010C		YAR010C	SGD:S000000068
YBL028C	YBL028C		YBL028C	SGD:S000000124
YBL029C-A	YBL029C-A		YBL029C-A	SGD:S000007591
YBR053C	YBR053C		YBR053C	SGD:S000000257
YBR287W	YBR287W		YBR287W	SGD:S000000491
YLL048C	YBT1	Yeast Bile Transporter	YLL048C	SGD:S000003971
YDR135C	YCF1	Yeast Cadmium Factor	YDR135C	SGD:S000002542
YHR135C	YCK1	Yeast Casein Kinase I homolog	YHR135C	SGD:S000001177
YER123W	YCK3	Yeast Casein Kinase	YER123W	SGD:S000000925
YCL020W	YCL020W		YCL020W	SGD:S000000525
YCL042W	YCL042W		YCL042W	SGD:S000000547
YCR004C	YCP4		YCR004C	SGD:S000000597
YCR043C	YCR043C		YCR043C	SGD:S000000639
YCR102C	YCR102C		YCR102C	SGD:S000000699
YLR272C	YCS4	Yeast Condensin Subunit	YLR272C	SGD:S000004262
YNL064C	YDJ1	Yeast dnaJ	YNL064C	SGD:S000005008
YDL144C	YDL144C		YDL144C	SGD:S000002303
YDL218W	YDL218W		YDL218W	SGD:S000002377
YDR210C-D	YDR210C-D		YDR210C-D	SGD:S000007410
YDR210W-A	YDR210W-A		YDR210W-A	SGD:S000007392
YDR248C	YDR248C		YDR248C	SGD:S000002656
YDR261W-B	YDR261W-B		YDR261W-B	SGD:S000007397
YDR341C	YDR341C		YDR341C	SGD:S000002749
YDR391C	YDR391C		YDR391C	SGD:S000002799
YDR476C	YDR476C		YDR476C	SGD:S000002884
YLR249W	YEF3	Yeast Elongation Factor	YLR249W	SGD:S000004239
YER134C	YER134C		YER134C	SGD:S000000936
YKL065C	YET1	Yeast Endoplasmic reticulum Transmembrane protein	YKL065C	SGD:S000001548
YDL072C	YET3	Yeast Endoplasmic reticulum Transmembrane protein	YDL072C	SGD:S000002230
YGL039W	YGL039W		YGL039W	SGD:S000003007
YGR054W	YGR054W		YGR054W	SGD:S000003286
YGR234W	YHB1	Yeast flavoHemogloBin	YGR234W	SGD:S000003466
YHR020W	YHR020W		YHR020W	SGD:S000001062
YHR033W	YHR033W		YHR033W	SGD:S000001075
YPL201C	YIG1	Yeast protein Interacting with Glycerol 3-phosphatase	YPL201C	SGD:S000006122
YIL055C	YIL055C		YIL055C	SGD:S000001317
YJL070C	YJL070C		YJL070C	SGD:S000003606
YJL113W	YJL113W		YJL113W	SGD:S000003649
YJR096W	YJR096W		YJR096W	SGD:S000003857
YKL094W	YJU3		YKL094W	SGD:S000001577
YKL033W-A	YKL033W-A		YKL033W-A	SGD:S000007242
YKL063C	YKL063C		YKL063C	SGD:S000001546
YKR018C	YKR018C		YKR018C	SGD:S000001726
YKL196C	YKT6		YKL196C	SGD:S000001679
YLR108C	YLR108C		YLR108C	SGD:S000004098
YLR225C	YLR225C		YLR225C	SGD:S000004215
YLR345W	YLR345W		YLR345W	SGD:S000004337
YLR410W-B	YLR410W-B		YLR410W-B	SGD:S000007380
YBR104W	YMC2	Yeast Mitochondrial Carrier	YBR104W	SGD:S000000308
YPR024W	YME1	Yeast Mitochondrial Escape	YPR024W	SGD:S000006228
YML018C	YML018C		YML018C	SGD:S000004480
YML020W	YML020W		YML020W	SGD:S000004482
YML045W	YML045W		YML045W	SGD:S000004508
YML131W	YML131W		YML131W	SGD:S000004600
YMR045C	YMR045C		YMR045C	SGD:S000004648
YMR046C	YMR046C		YMR046C	SGD:S000004649
YMR099C	YMR099C		YMR099C	SGD:S000004705
YMR155W	YMR155W		YMR155W	SGD:S000004764
YMR209C	YMR209C		YMR209C	SGD:S000004822
YMR265C	YMR265C		YMR265C	SGD:S000004878
YNL011C	YNL011C		YNL011C	SGD:S000004956
YNL054W-B	YNL054W-B		YNL054W-B	SGD:S000007385
YNL134C	YNL134C		YNL134C	SGD:S000005078
YNL234W	YNL234W		YNL234W	SGD:S000005178
YNL284C-B	YNL284C-B		YNL284C-B	SGD:S000007387
YNL320W	YNL320W		YNL320W	SGD:S000005264
YNR021W	YNR021W		YNR021W	SGD:S000005304
YNR068C	YNR068C		YNR068C	SGD:S000005351
YOL029C	YOL029C		YOL029C	SGD:S000005389
YPR028W	YOP1	YIP One Partner	YPR028W	SGD:S000006232
YOR131C	YOR131C		YOR131C	SGD:S000005657
YOR385W	YOR385W		YOR385W	SGD:S000005912
YER074W-A	YOS1	Yip One Suppressor	YER074W-A	SGD:S000007651
YKL126W	YPK1	Yeast Protein Kinase	YKL126W	SGD:S000001609
YPL199C	YPL199C		YPL199C	SGD:S000006120
YPL247C	YPL247C		YPL247C	SGD:S000006168
YGR198W	YPP1	sYnuclein-Protective Protein	YGR198W	SGD:S000003430
YPR063C	YPR063C		YPR063C	SGD:S000006267
YPR127W	YPR127W		YPR127W	SGD:S000006331
YPR147C	YPR147C		YPR147C	SGD:S000006351
YPR148C	YPR148C		YPR148C	SGD:S000006352
YFL038C	YPT1	Yeast Protein Two	YFL038C	SGD:S000001856
YNL304W	YPT11	Yeast Protein Two	YNL304W	SGD:S000005248
YKR014C	YPT52	Yeast Protein Two	YKR014C	SGD:S000001722
YLR262C	YPT6	Yeast Protein Two	YLR262C	SGD:S000004252
YML001W	YPT7	Yeast Protein Two	YML001W	SGD:S000004460
YKL214C	YRA2	Yeast RNA Annealing protein	YKL214C	SGD:S000001697
YDR002W	YRB1	Yeast Ran Binder	YDR002W	SGD:S000002409
YNL339C	YRF1-6		YNL339C	SGD:S000005283
YBR054W	YRO2		YBR054W	SGD:S000000258
YHR017W	YSC83		YHR017W	SGD:S000001059
YMR089C	YTA12	Yeast Tat-binding Analog	YMR089C	SGD:S000004695
YIR026C	YVH1	Yeast vaccinia virus VH1 Homolog	YIR026C	SGD:S000001465
YOL109W	ZEO1	ZEOcin resistance	YOL109W	SGD:S000005469
YNL310C	ZIM17	ZInc finger Motif protein of 17 kDa	YNL310C	SGD:S000005254
YGR211W	ZPR1	Zinc finger PRotein	YGR211W	SGD:S000003443
YGR285C	ZUO1	ZUOtin	YGR285C	SGD:S000003517
YNL241C	ZWF1	ZWischenFerment	YNL241C	SGD:S000005185

## Sheet: Hsp82
input	symbol	name	secondaryIdentifier	primaryIdentifier
YKL112W	ABF1	ARS-Binding Factor	YKL112W	SGD:S000001595
YCR088W	ABP1	Actin Binding Protein	YCR088W	SGD:S000000684
YNR016C	ACC1	Acetyl-CoA Carboxylase	YNR016C	SGD:S000005299
YDL203C	ACK1	Activator of C Kinase	YDL203C	SGD:S000002362
YLR304C	ACO1	ACOnitase	YLR304C	SGD:S000004295
YAL054C	ACS1	Acetyl CoA Synthetase	YAL054C	SGD:S000000050
YLR153C	ACS2	Acetyl CoA Synthetase	YLR153C	SGD:S000004143
YFL039C	ACT1	ACTin	YFL039C	SGD:S000001855
YAR015W	ADE1	ADEnine requiring	YAR015W	SGD:S000000070
YNL220W	ADE12	ADEnine requiring	YNL220W	SGD:S000005164
YLR359W	ADE13	ADEnine requiring	YLR359W	SGD:S000004351
YMR120C	ADE17	ADEnine	YMR120C	SGD:S000004727
YOR128C	ADE2	ADEnine requiring	YOR128C	SGD:S000005654
YGR204W	ADE3	ADEnine requiring	YGR204W	SGD:S000003436
YGL234W	ADE57	ADEnine requiring	YGL234W	SGD:S000003203
YGR061C	ADE6	ADEnine requiring	YGR061C	SGD:S000003293
YDR408C	ADE8	ADEnine requiring	YDR408C	SGD:S000002816
YOL086C	ADH1	Alcohol DeHydrogenase	YOL086C	SGD:S000005446
YMR083W	ADH3	Alcohol DeHydrogenase	YMR083W	SGD:S000004688
YDR226W	ADK1	ADenylate Kinase	YDR226W	SGD:S000002634
YJR105W	ADO1	ADenOsine kinase	YJR105W	SGD:S000003866
YDR216W	ADR1	Alcohol Dehydrogenase II synthesis Regulator	YDR216W	SGD:S000002624
YDL239C	ADY3	Accumulation of DYads	YDL239C	SGD:S000002398
YMR282C	AEP2	ATPase ExPression	YMR282C	SGD:S000004895
YBR132C	AGP2	high-Affinity Glutamine Permease	YBR132C	SGD:S000000336
YDR214W	AHA1	Activator of Heat shock protein 90 ATPase	YDR214W	SGD:S000002622
YLR109W	AHP1	Alkyl HydroPeroxide reductase	YLR109W	SGD:S000004099
YML050W	AIM32	Altered Inheritance rate of Mitochondria	YML050W	SGD:S000004514
YPR004C	AIM45	Altered Inheritance rate of Mitochondria	YPR004C	SGD:S000006208
YER080W	AIM9	Altered Inheritance rate of Mitochondria	YER080W	SGD:S000000882
YBR059C	AKL1	Ark family Kinase-Like protein	YBR059C	SGD:S000000263
YOR335C	ALA1	ALAnyl-tRNA synthetase	YOR335C	SGD:S000005862
YMR169C	ALD3	ALdehyde Dehydrogenase	YMR169C	SGD:S000004779
YPL061W	ALD6	ALdehyde Dehydrogenase	YPL061W	SGD:S000005982
YNL148C	ALF1	ALpha tubulin Folding	YNL148C	SGD:S000005092
YJL084C	ALY2	Arrestin-Like Yeast protein	YJL084C	SGD:S000003620
YML035C	AMD1	AMP Deaminase	YML035C	SGD:S000004498
YPR128C	ANT1	Adenine Nucleotide Transporter	YPR128C	SGD:S000006332
YCL050C	APA1	AP4A phosphorylase	YCL050C	SGD:S000000555
YKL135C	APL2	clathrin Adaptor Protein complex Large chain	YKL135C	SGD:S000001618
YPR029C	APL4	clathrin Adaptor Protein complex Large chain	YPR029C	SGD:S000006233
YPL195W	APL5	clathrin Adaptor Protein complex Large chain	YPL195W	SGD:S000006116
YBL019W	APN2	APurinic/apyrimidinic eNdonuclease	YBL019W	SGD:S000000115
YML022W	APT1	Adenine PhosphoribosylTransferase	YML022W	SGD:S000004484
YNL065W	AQR1	Acids Quinidine Resistance	YNL065W	SGD:S000005009
YBR149W	ARA1	D-ARAbinose dehydrogenase	YBR149W	SGD:S000000353
YER036C	ARB1	ATP-binding cassette protein involved in Ribosome Biogenesis	YER036C	SGD:S000000838
YGL105W	ARC1	Aminoacyl-tRNA synthetase Cofactor	YGL105W	SGD:S000003073
YNR035C	ARC35	ARp2/3 Complex subunit	YNR035C	SGD:S000005318
YBR234C	ARC40	ARp2/3 Complex subunit	YBR234C	SGD:S000000438
YCR048W	ARE1	Acyl-coenzyme A: cholesterol acyl transferase-Related Enzyme	YCR048W	SGD:S000000644
YNR019W	ARE2	Acyl-coenzyme A: cholesterol acyl transferase-Related Enzyme	YNR019W	SGD:S000005302
YDL192W	ARF1	ADP-Ribosylation Factor	YDL192W	SGD:S000002351
YHR018C	ARG4	ARGinine requiring	YHR018C	SGD:S000001060
YGL157W	ARI1	Aldehyde Reductase Intermediate, subclass of SDR	YGL157W	SGD:S000003125
YBR164C	ARL1	ADP-Ribosylation factor-Like	YBR164C	SGD:S000000368
YDR127W	ARO1	AROmatic amino acid requiring	YDR127W	SGD:S000002534
YDR380W	ARO10	AROmatic amino acid requiring	YDR380W	SGD:S000002788
YBR249C	ARO4	AROmatic amino acid requiring	YBR249C	SGD:S000000453
YGL202W	ARO8	AROmatic amino acid requiring	YGL202W	SGD:S000003170
YDL029W	ARP2	Actin-Related Protein	YDL029W	SGD:S000002187
YJR065C	ARP3	Actin-Related Protein	YJR065C	SGD:S000003826
YPR201W	ARR3	ARsenicals Resistance	YPR201W	SGD:S000006405
YMR116C	ASC1	Absence of growth Suppressor of Cyp1	YMR116C	SGD:S000004722
YDL197C	ASF2	Anti-Silencing Function	YDL197C	SGD:S000002356
YJL170C	ASG7	a-Specific Gene	YJL170C	SGD:S000003706
YGR097W	ASK10	Activator of SKn7	YGR097W	SGD:S000003329
YER101C	AST2	ATPase STabilizing	YER101C	SGD:S000000903
YOR377W	ATF1	AcetylTransFerase	YOR377W	SGD:S000005904
YBR128C	ATG14	AuTophaGy related	YBR128C	SGD:S000000332
YLR423C	ATG17	AuTophaGy related	YLR423C	SGD:S000004415
YBR139W	ATG42	AuTophaGy	YBR139W	SGD:S000000343
YBL078C	ATG8	AuTophaGy related	YBL078C	SGD:S000000174
YBL099W	ATP1	ATP synthase	YBL099W	SGD:S000000195
YJR121W	ATP2	ATP synthase	YJR121W	SGD:S000003882
YBR039W	ATP3	ATP synthase	YBR039W	SGD:S000000243
YPL078C	ATP4	ATP synthase	YPL078C	SGD:S000005999
YOR011W	AUS1	ABC protein involved in Uptake of Sterols	YOR011W	SGD:S000005537
YER119C	AVT6	Amino acid Vacuolar Transport	YER119C	SGD:S000000921
YIL124W	AYR1	1-AcyldihYdroxyacetone-phosphate Reductase	YIL124W	SGD:S000001386
YDR046C	BAP3	Branched-chain Amino acid Permease	YDR046C	SGD:S000002453
YMR237W	BCH1	Bud7 and Chs6 Homolog	YMR237W	SGD:S000004850
YIL033C	BCY1	Bypass of CYclic-AMP requirement	YIL033C	SGD:S000001295
YAL060W	BDH1	Butanediol DeHydrogenase	YAL060W	SGD:S000000056
YER155C	BEM2	Bud EMergence	YER155C	SGD:S000000957
YKR068C	BET3	Blocked Early in Transport	YKR068C	SGD:S000001776
YOR198C	BFR1	BreFeldin A Resistance	YOR198C	SGD:S000005724
YER177W	BMH1	Brain Modulosignalin Homolog	YER177W	SGD:S000000979
YDR099W	BMH2	Brain Modulosignalin Homolog	YDR099W	SGD:S000002506
YNL233W	BNI4	Bud Neck Involved	YNL233W	SGD:S000005177
YIL159W	BNR1	BNi1 Related	YIL159W	SGD:S000001421
YBL085W	BOI1	Bem1 (One) Interacting protein	YBL085W	SGD:S000000181
YLR078C	BOS1	Bet One Suppressor	YLR078C	SGD:S000004068
YDL074C	BRE1	BREfeldin A sensitivity	YDL074C	SGD:S000002232
YNR051C	BRE5	BREfeldin A sensitivity	YNR051C	SGD:S000005334
YOL137W	BSC6	Bypass of Stop Codon	YOL137W	SGD:S000005497
YBR290W	BSD2	Bypass Sod1p Defects	YBR290W	SGD:S000000494
YPR171W	BSP1	Binding protein of Synaptojanin Polyphosphoinositide phosphatase domain	YPR171W	SGD:S000006375
YPL069C	BTS1	Bet Two Suppressor	YPL069C	SGD:S000005990
YMR014W	BUD22	BUD site selection	YMR014W	SGD:S000004616
YCL014W	BUD3	BUD site selection	YCL014W	SGD:S000000520
YMR275C	BUL1	Binds Ubiquitin Ligase	YMR275C	SGD:S000004888
YNL305C	BXI1	BaX Inhibitor	YNL305C	SGD:S000005249
YOR276W	CAF20	Cap Associated Factor	YOR276W	SGD:S000005802
YPL048W	CAM1	Calcium And Membrane-binding protein	YPL048W	SGD:S000005969
YEL063C	CAN1	CANavanine resistance	YEL063C	SGD:S000000789
YKL007W	CAP1	CAPping	YKL007W	SGD:S000001490
YIL034C	CAP2	CAPping	YIL034C	SGD:S000001296
YLR438W	CAR2	Catabolism of ARginine	YLR438W	SGD:S000004430
YML042W	CAT2	Carnitine AcetylTransferase	YML042W	SGD:S000004506
YLR175W	CBF5	Centromere Binding Factor	YLR175W	SGD:S000004165
YIL043C	CBR1	Cytochrome b Reductase	YIL043C	SGD:S000001305
YDR197W	CBS2	Cytochrome B Synthesis	YDR197W	SGD:S000002605
YKR066C	CCP1	Cytochrome c Peroxidase	YKR066C	SGD:S000001774
YMR038C	CCS1	Copper Chaperone for SOD1	YMR038C	SGD:S000004641
YIL142W	CCT2	Chaperonin Containing TCP-1	YIL142W	SGD:S000001404
YJL014W	CCT3	Chaperonin Containing TCP-1	YJL014W	SGD:S000003551
YDL143W	CCT4	Chaperonin Containing TCP-1	YDL143W	SGD:S000002302
YJR064W	CCT5	Chaperonin Containing TCP-1	YJR064W	SGD:S000003825
YDR188W	CCT6	Chaperonin Containing TCP-1	YDR188W	SGD:S000002596
YJL008C	CCT8	Chaperonin Containing TCP-1	YJL008C	SGD:S000003545
YCR002C	CDC10	Cell Division Cycle	YCR002C	SGD:S000000595
YHR107C	CDC12	Cell Division Cycle	YHR107C	SGD:S000001149
YFR028C	CDC14	Cell Division Cycle	YFR028C	SGD:S000001924
YAR019C	CDC15	Cell Division Cycle	YAR019C	SGD:S000000072
YAL038W	CDC19	Cell Division Cycle	YAL038W	SGD:S000000036
YLR310C	CDC25	Cell Division Cycle	YLR310C	SGD:S000004301
YBR160W	CDC28	Cell Division Cycle	YBR160W	SGD:S000000364
YOL139C	CDC33	Cell Division Cycle	YOL139C	SGD:S000005499
YDR168W	CDC37	Cell Division Cycle	YDR168W	SGD:S000002575
YDL126C	CDC48	Cell Division Cycle	YDL126C	SGD:S000002284
YGL190C	CDC55	Cell Division Cycle	YGL190C	SGD:S000003158
YPL160W	CDC60	Cell Division Cycle	YPL160W	SGD:S000006081
YIL003W	CFD1	Cytosolic Fe-S cluster Deficient	YIL003W	SGD:S000001265
YDR301W	CFT1	Cleavage Factor Two	YDR301W	SGD:S000002709
YLR115W	CFT2	Cleavage Factor Two	YLR115W	SGD:S000004105
YCL064C	CHA1	Catabolism of Hydroxy Amino acids	YCL064C	SGD:S000000569
YGL206C	CHC1	Clathrin Heavy Chain	YGL206C	SGD:S000003174
YPL008W	CHL1	CHromosome Loss	YPL008W	SGD:S000005929
YPL225W	CHP1	CHaPerone	YPL225W	SGD:S000006146
YGL019W	CKB1	Casein Kinase Beta subunit	YGL019W	SGD:S000002987
YNL298W	CLA4	CLn Activity dependant	YNL298W	SGD:S000005242
YDL155W	CLB3	CycLin B	YDL155W	SGD:S000002314
YMR012W	CLU1	CLUstered mitochondria	YMR012W	SGD:S000004614
YOL016C	CMK2	CalModulin dependent protein Kinase	YOL016C	SGD:S000005376
YML057W	CMP2	CalModulin binding Protein	YML057W	SGD:S000004521
YLR433C	CNA1	CalciNeurin A	YLR433C	SGD:S000004425
YBR155W	CNS1	CyclophiliN Seven suppressor	YBR155W	SGD:S000000359
YLL050C	COF1	COFilin	YLL050C	SGD:S000003973
YNL051W	COG5	Conserved Oligomeric Golgi complex	YNL051W	SGD:S000004996
YGL005C	COG7	Conserved Oligomeric Golgi complex	YGL005C	SGD:S000002973
YML071C	COG8	Conserved Oligomeric Golgi complex	YML071C	SGD:S000004536
YDL145C	COP1	COat Protein	YDL145C	SGD:S000002304
YLR201C	COQ9	COenzyme Q	YLR201C	SGD:S000004191
YBL045C	COR1	CORe protein of QH2 cytochrome c reductase	YBL045C	SGD:S000000141
YJR109C	CPA2	Carbamyl Phosphate synthetase A	YJR109C	SGD:S000003870
YDR155C	CPR1	Cyclosporin A-sensitive Proline Rotamase	YDR155C	SGD:S000002562
YLR216C	CPR6	Cyclosporin-sensitive Proline Rotamase	YLR216C	SGD:S000004206
YJR032W	CPR7	Cyclosporin-sensitive Proline Rotamase	YJR032W	SGD:S000003793
YJL172W	CPS1	CarboxyPeptidase yscS	YJL172W	SGD:S000003708
YGR218W	CRM1	Chromosome Region Maintenance	YGR218W	SGD:S000003450
YKL049C	CSE4	Chromosome SEgregation	YKL049C	SGD:S000001532
YLR087C	CSF1	Cold Sensitive for Fermentation	YLR087C	SGD:S000004077
YMR094W	CTF13	Chromosome Transmission Fidelity	YMR094W	SGD:S000004700
YPR135W	CTF4	Chromosome Transmission Fidelity	YPR135W	SGD:S000006339
YJL006C	CTK2	Carboxy-Terminal domain Kinase	YJL006C	SGD:S000003543
YGR088W	CTT1	CaTalase T	YGR088W	SGD:S000003320
YML101C	CUE4	Coupling of Ubiquitin conjugation to ER degradation	YML101C	SGD:S000004568
YOR042W	CUE5	Coupling of Ubiquitin conjugation to ER degradation	YOR042W	SGD:S000005568
YDR163W	CWC15	Complexed With Cef1p	YDR163W	SGD:S000002570
YJL005W	CYR1	CYclic AMP Requirement	YJL005W	SGD:S000003542
YAL012W	CYS3	CYStathionine gamma-lyase	YAL012W	SGD:S000000010
YGR155W	CYS4	CYStathionine beta-synthase	YGR155W	SGD:S000003387
YML070W	DAK1	DihydroxyAcetone Kinase	YML070W	SGD:S000004535
YJR152W	DAL5	Degradation of Allantoin	YJR152W	SGD:S000003913
YDL031W	DBP10	Dead Box Protein	YDL031W	SGD:S000002189
YOR046C	DBP5	Dead Box Protein	YOR046C	SGD:S000005572
YHR169W	DBP8	Dead Box Protein	YHR169W	SGD:S000001212
YNL118C	DCP2	mRNA DeCaPping	YNL118C	SGD:S000005062
YLR270W	DCS1	DeCapping Scavenger	YLR270W	SGD:S000004260
YOL052C-A	DDR2	DNA Damage Responsive	YOL052C-A	SGD:S000005413
YOR204W	DED1	Defines Essential Domain	YOR204W	SGD:S000005730
YHR019C	DED81	Defines Essential Domain	YHR019C	SGD:S000001061
YKL054C	DEF1	RNAPII DEgradation Factor	YKL054C	SGD:S000001537
YDR051C	DET1	Decreased Ergosterol Transport	YDR051C	SGD:S000002458
YDL160C	DHH1	DEAD box Helicase Homolog	YDL160C	SGD:S000002319
YPL049C	DIG1	Down-regulator of Invasive Growth	YPL049C	SGD:S000005970
YDR480W	DIG2	Down-regulator of Invasive Growth	YDR480W	SGD:S000002888
YLL001W	DNM1	DyNaMin-related	YLL001W	SGD:S000003924
YER088C	DOT6	Disruptor Of Telomeric silencing	YER088C	SGD:S000000890
YPR183W	DPM1	Dolichol Phosphate Mannose synthase	YPR183W	SGD:S000006387
YDR284C	DPP1	Diacylglycerol Pyrophosphate Phosphatase	YDR284C	SGD:S000002692
YLL018C	DPS1		YLL018C	SGD:S000003941
YMR287C	DSS1	Deletion of SUV3 Supressor	YMR287C	SGD:S000004900
YOL087C	DUF1	DUB-associated Factor	YOL087C	SGD:S000005447
YFR044C	DUG1	Deficient in Utilization of Glutathione	YFR044C	SGD:S000001940
YHR068W	DYS1	DeoxyhYpusine Synthase	YHR068W	SGD:S000001110
YLR284C	ECI1	Enoyl-CoA Isomerase	YLR284C	SGD:S000004274
YHR132C	ECM14	ExtraCellular Mutant	YHR132C	SGD:S000001174
YMR128W	ECM16	ExtraCellular Mutant	YMR128W	SGD:S000004735
YBR065C	ECM2	ExtraCellular Mutant	YBR065C	SGD:S000000269
YHL030W	ECM29	ExtraCellular Mutant	YHL030W	SGD:S000001022
YAL003W	EFB1	Elongation Factor Beta	YAL003W	SGD:S000000003
YOR133W	EFT1	Elongation Factor Two	YOR133W	SGD:S000005659
YDR385W	EFT2	Elongation Factor Two	YDR385W	SGD:S000002793
YDR516C	EMI2	Early Meiotic Induction	YDR516C	SGD:S000002924
YLR083C	EMP70		YLR083C	SGD:S000004073
YGR254W	ENO1	ENOlase	YGR254W	SGD:S000003486
YHR174W	ENO2	ENOlase	YHR174W	SGD:S000001217
YHR123W	EPT1	EthanolaminePhosphoTransferase	YHR123W	SGD:S000001165
YPL028W	ERG10	ERGosterol biosynthesis	YPL028W	SGD:S000005949
YML126C	ERG13	ERGosterol biosynthesis	YML126C	SGD:S000004595
YJL167W	ERG20	ERGosterol biosynthesis	YJL167W	SGD:S000003703
YGL001C	ERG26	ERGosterol biosynthesis	YGL001C	SGD:S000002969
YML008C	ERG6	ERGosterol biosynthesis	YML008C	SGD:S000004467
YHR190W	ERG9	ERGosterol biosynthesis	YHR190W	SGD:S000001233
YGL054C	ERV14	ER Vesicle	YGL054C	SGD:S000003022
YAL042W	ERV46	ER Vesicle	YAL042W	SGD:S000000040
YNL125C	ESBP6		YNL125C	SGD:S000005069
YMR219W	ESC1	Establishes Silent Chromatin	YMR219W	SGD:S000004832
YNR054C	ESF2	Eighteen S rRNA Factor	YNR054C	SGD:S000005337
YLR233C	EST1	Ever Shorter Telomeres	YLR233C	SGD:S000004223
YLR318W	EST2	Ever Shorter Telomeres	YLR318W	SGD:S000004310
YOR051C	ETT1	Enhancer of Translation Termination	YOR051C	SGD:S000005577
YMR111C	EUC1	Enriches Ubiquitin on Chromatin	YMR111C	SGD:S000004717
YDR261C	EXG2	EXo-1,3-beta-Glucanase	YDR261C	SGD:S000002669
YOR033C	EXO1	EXOnuclease	YOR033C	SGD:S000005559
YOR317W	FAA1	Fatty Acid Activation	YOR317W	SGD:S000005844
YMR246W	FAA4	Fatty Acid Activation	YMR246W	SGD:S000004860
YKL182W	FAS1	Fatty Acid Synthetase	YKL182W	SGD:S000001665
YPL231W	FAS2	Fatty Acid Synthetase	YPL231W	SGD:S000006152
YKL060C	FBA1	Fructose-1,6-Bisphosphate Aldolase	YKL060C	SGD:S000001543
YMR277W	FCP1	tfiiF-associating component of Ctd Phosphatase	YMR277W	SGD:S000004890
YHR176W	FMO1	Flavin containing MonoOxygenase	YHR176W	SGD:S000001219
YGR267C	FOL2	FOLic acid synthesis	YGR267C	SGD:S000003499
YNR047W	FPK1	FliPase Kinase	YNR047W	SGD:S000005330
YNL135C	FPR1	Fk 506-sensitive Proline Rotamase	YNL135C	SGD:S000005079
YML074C	FPR3	Fk 506-sensitive Proline Rotamase	YML074C	SGD:S000004539
YMR178W	FPY1	FAD PYrophosphatase	YMR178W	SGD:S000004790
YLL029W	FRA1	Fe Repressor of Activation	YLL029W	SGD:S000003952
YPL141C	FRK1	Fatty acyl-CoA synthetase and RNA processing-associated Kinase	YPL141C	SGD:S000006062
YLR060W	FRS1	phenylalanyl (F)-tRNA Synthetase	YLR060W	SGD:S000004050
YFL022C	FRS2	phenylalanyl (F)-tRNA Synthetase	YFL022C	SGD:S000001872
YPL262W	FUM1	FUMarase	YPL262W	SGD:S000006183
YAL035W	FUN12	Function Unknown Now	YAL035W	SGD:S000000033
YAL022C	FUN26	Function Unknown Now	YAL022C	SGD:S000000020
YBR020W	GAL1	GALactose metabolism	YBR020W	SGD:S000000224
YMR307W	GAS1	Glycophospholipid-Anchored Surface protein	YMR307W	SGD:S000004924
YFL021W	GAT1		YFL021W	SGD:S000001873
YER025W	GCD11	General Control Derepressed	YER025W	SGD:S000000827
YGL195W	GCN1	General Control Nonderepressible	YGL195W	SGD:S000003163
YDR283C	GCN2	General Control Nonderepressible	YDR283C	SGD:S000002691
YFR009W	GCN20	General Control Nonderepressible	YFR009W	SGD:S000001905
YGR252W	GCN5	General Control Nonderepressible	YGR252W	SGD:S000003484
YEL042W	GDA1	Guanosine DiphosphatAse	YEL042W	SGD:S000000768
YOR375C	GDH1	Glutamate DeHydrogenase	YOR375C	SGD:S000005902
YDL215C	GDH2	Glutamate DeHydrogenase	YDL215C	SGD:S000002374
YJR040W	GEF1	Glycerol Ethanol, Ferric requiring	YJR040W	SGD:S000003801
YDL100C	GET3	Guided Entry of Tail-anchored proteins	YDL100C	SGD:S000002258
YKL104C	GFA1	Glutamine:Fructose-6-phosphate Amidotransferase	YKL104C	SGD:S000001587
YHR108W	GGA2	Golgi-localized, Gamma-adaptin ear homology, Arf-binding protein	YHR108W	SGD:S000001150
YDR152W	GIR2	Genetically Interacts with Ribosomal genes	YDR152W	SGD:S000002559
YDR096W	GIS1	GIg1-2 Suppressor	YDR096W	SGD:S000002503
YNL255C	GIS2	GIg Suppressor	YNL255C	SGD:S000005199
YCL040W	GLK1	GLucoKinase	YCL040W	SGD:S000000545
YPR035W	GLN1	GLutamiNe metabolism	YPR035W	SGD:S000006239
YOR168W	GLN4	GLutamiNe metabolism	YOR168W	SGD:S000005694
YHR183W	GND1	6-phosphoGlucoNateDehydrogenase	YHR183W	SGD:S000001226
YDL022W	GPD1	Glycerol-3-Phosphate Dehydrogenase	YDL022W	SGD:S000002180
YOL059W	GPD2	Glycerol-3-Phosphate Dehydrogenase	YOL059W	SGD:S000005420
YPR160W	GPH1	Glycogen PHosphorylase	YPR160W	SGD:S000006364
YKL152C	GPM1	Glycerate PhosphoMutase	YKL152C	SGD:S000001635
YIL053W	GPP1	Glycerol-3-Phosphate Phosphatase	YIL053W	SGD:S000001315
YBR244W	GPX2	Glutathione PeroXidase	YBR244W	SGD:S000000448
YOL151W	GRE2	Genes de Respuesta a Estres (stress responsive genes)	YOL151W	SGD:S000005511
YBR121C	GRS1	Glycyl-tRNA Synthase	YBR121C	SGD:S000000325
YCL035C	GRX1	GlutaRedoXin	YCL035C	SGD:S000000540
YDR513W	GRX2	GlutaRedoXin	YDR513W	SGD:S000002921
YDR098C	GRX3	GlutaRedoXin	YDR098C	SGD:S000002505
YER174C	GRX4	GlutaRedoXin	YER174C	SGD:S000000976
YPL059W	GRX5	GlutaRedoXin	YPL059W	SGD:S000005980
YML048W	GSF2	Glucose Signaling Factor	YML048W	SGD:S000004511
YGL181W	GTS1	Glycine Threonine Serine repeat protein	YGL181W	SGD:S000003149
YIR038C	GTT1	GlutaThione Transferase	YIR038C	SGD:S000001477
YMR217W	GUA1	GUanine Auxotroph	YMR217W	SGD:S000004830
YGL245W	GUS1	GlUtamyl-tRNA Synthetase	YGL245W	SGD:S000003214
YIL041W	GVP36	Golgi Vesicle Protein	YIL041W	SGD:S000001303
YJL091C	GWT1	GPI-anchored Wall protein Transfer	YJL091C	SGD:S000003627
YMR192W	GYL1	GYp Like	YMR192W	SGD:S000004804
YOR070C	GYP1	Gtpase-activating protein for YPt1p	YOR070C	SGD:S000005596
YJR069C	HAM1	6-n-HydroxylAMinopurine sensitive	YJR069C	SGD:S000003830
YLR256W	HAP1	Heme Activator Protein	YLR256W	SGD:S000004246
YEL056W	HAT2	Histone AcetylTransferase	YEL056W	SGD:S000000782
YDL223C	HBT1	HuB1 Target	YDL223C	SGD:S000002382
YNL281W	HCH1	High-Copy Hsp90 suppressor	YNL281W	SGD:S000005225
YCR065W	HCM1	High-Copy suppressor of Calmodulin	YCR065W	SGD:S000000661
YOR176W	HEM15	HEMe biosynthesis	YOR176W	SGD:S000005702
YGL040C	HEM2	HEMe biosynthesis	YGL040C	SGD:S000003008
YOR227W	HER1	Hmg2p ER Remodeling	YOR227W	SGD:S000005753
YMR110C	HFD1	Homolog of Fatty aldehyde Dehydrogenase	YMR110C	SGD:S000004716
YBR009C	HHF1	Histone H Four	YBR009C	SGD:S000000213
YBL008W	HIR1	HIstone Regulation	YBL008W	SGD:S000000104
YOR038C	HIR2	HIstone Regulation	YOR038C	SGD:S000005564
YER055C	HIS1	HIStidine	YER055C	SGD:S000000857
YCL030C	HIS4	HIStidine requiring	YCL030C	SGD:S000000535
YIL116W	HIS5	HIStidine requiring	YIL116W	SGD:S000001378
YJR055W	HIT1	HIgh Temperature growth	YJR055W	SGD:S000003816
YDR528W	HLR1	Homolog of LRe1	YDR528W	SGD:S000002936
YGL077C	HNM1	Hyper-resistance to Nitrogen Mustard	YGL077C	SGD:S000003045
YDL125C	HNT1	Histidine triad NucleoTide-binding	YDL125C	SGD:S000002283
YLR113W	HOG1	High Osmolarity Glycerol response	YLR113W	SGD:S000004103
YDR158W	HOM2	HOMoserine requiring	YDR158W	SGD:S000002565
YER052C	HOM3	HOMoserine requiring	YER052C	SGD:S000000854
YJR139C	HOM6	HOMoserine requiring	YJR139C	SGD:S000003900
YNL004W	HRB1	Hypothetical RNA-Binding protein	YNL004W	SGD:S000004949
YOL013C	HRD1	HMG-coA Reductase Degradation	YOL013C	SGD:S000005373
YOR267C	HRK1	Hygromycin Resistance Kinase	YOR267C	SGD:S000005793
YOL123W	HRP1	Heterogenous nuclear RibonucleoProtein	YOL123W	SGD:S000005483
YPL204W	HRR25	HO and Radiation Repair	YPL204W	SGD:S000006125
YMR186W	HSC82		YMR186W	SGD:S000004798
YOR020C	HSP10	Heat Shock Protein	YOR020C	SGD:S000005546
YLL026W	HSP104	Heat Shock Protein	YLL026W	SGD:S000003949
YFL014W	HSP12	Heat Shock Protein	YFL014W	SGD:S000001880
YBR072W	HSP26	Heat Shock Protein	YBR072W	SGD:S000000276
YDR533C	HSP31	Heat-Shock Protein	YDR533C	SGD:S000002941
YDR171W	HSP42	Heat Shock Protein	YDR171W	SGD:S000002578
YLR259C	HSP60	Heat Shock Protein	YLR259C	SGD:S000004249
YDR258C	HSP78	Heat Shock Protein	YDR258C	SGD:S000002666
YPL240C	HSP82	Heat Shock Protein	YPL240C	SGD:S000006161
YDR224C	HTB1	Histone h Two B	YDR224C	SGD:S000002632
YPR033C	HTS1	Histidine-Trna Synthetase	YPR033C	SGD:S000006237
YOL012C	HTZ1	Histone Two A Z	YOL012C	SGD:S000005372
YFR053C	HXK1	HeXoKinase	YFR053C	SGD:S000001949
YGL253W	HXK2	HeXoKinase	YGL253W	SGD:S000003222
YHR094C	HXT1	HeXose Transporter	YHR094C	SGD:S000001136
YFL011W	HXT10	HeXose Transporter	YFL011W	SGD:S000001883
YNR072W	HXT17	HeXose Transporter	YNR072W	SGD:S000005355
YHR096C	HXT5	HeXose Transporter	YHR096C	SGD:S000001138
YEL034W	HYP2	HYPusine-containing protein	YEL034W	SGD:S000000760
YIR037W	HYR1	HYdroperoxide Resistance	YIR037W	SGD:S000001476
YNL037C	IDH1	Isocitrate DeHydrogenase	YNL037C	SGD:S000004982
YOR136W	IDH2	Isocitrate DeHydrogenase	YOR136W	SGD:S000005662
YJL146W	IDS2	IME2-Dependent Signaling	YJL146W	SGD:S000003682
YFL013C	IES1	Ino Eighty Subunit	YFL013C	SGD:S000001881
YLR384C	IKI3	Insensitive to KIller toxin	YLR384C	SGD:S000004376
YBL076C	ILS1	IsoLeucine-tRNA Synthetase	YBL076C	SGD:S000000172
YER086W	ILV1	IsoLeucine-plus-Valine requiring	YER086W	SGD:S000000888
YMR108W	ILV2	IsoLeucine-plus-Valine requiring	YMR108W	SGD:S000004714
YJR016C	ILV3	IsoLeucine-plus-Valine requiring	YJR016C	SGD:S000003777
YLR355C	ILV5	IsoLeucine-plus-Valine requiring	YLR355C	SGD:S000004347
YCL009C	ILV6	IsoLeucine Valine	YCL009C	SGD:S000000515
YJR138W	IML1	Increased Minichromosome Loss	YJR138W	SGD:S000003899
YJL082W	IML2	Increased Minichromosome Loss	YJL082W	SGD:S000003618
YOL065C	INP54	INositol polyphosphate 5-Phosphatase	YOL065C	SGD:S000005426
YBR011C	IPP1	Inorganic PyroPhosphatase	YBR011C	SGD:S000000215
YBR140C	IRA1	Inhibitory Regulator of the RAS-cAMP pathway	YBR140C	SGD:S000000344
YIR036C	IRC24	Increased Recombination Centers	YIR036C	SGD:S000001475
YBR086C	IST2	Increased Sodium Tolerance	YBR086C	SGD:S000000290
YKL032C	IXR1	Intrastrand cross (X)-link Recognition	YKL032C	SGD:S000001515
YOL101C	IZH4	Implicated in Zinc Homeostasis	YOL101C	SGD:S000005461
YLL057C	JLP1	dnaJ-Like Protein	YLL057C	SGD:S000003980
YBR017C	KAP104	KAryoPherin	YBR017C	SGD:S000000221
YER110C	KAP123	KAryoPherin	YER110C	SGD:S000000912
YLR347C	KAP95	KAryoPherin	YLR347C	SGD:S000004339
YJL034W	KAR2	KARyogamy	YJL034W	SGD:S000003571
YCL024W	KCC4		YCL024W	SGD:S000000529
YDR017C	KCS1	pKC1 Suppressor	YDR017C	SGD:S000002424
YPL145C	KES1	KrE11-1 Suppressor	YPL145C	SGD:S000006066
YIL125W	KGD1	alpha-KetoGlutarate Dehydrogenase	YIL125W	SGD:S000001387
YNL308C	KRI1	KRR1-Interacting protein	YNL308C	SGD:S000005252
YDR037W	KRS1	Lysyl (K) tRNA Synthetase	YDR037W	SGD:S000002444
YHR082C	KSP1	Kinase Suppressing Prp20-10	YHR082C	SGD:S000001124
YGR040W	KSS1	Kinase Suppressor of Sst2 mutations	YGR040W	SGD:S000003272
YOR099W	KTR1	Kre Two Related	YOR099W	SGD:S000005625
YBR199W	KTR4	Kre Two Related	YBR199W	SGD:S000000403
YJL207C	LAA1	Large AP-1 Accessory	YJL207C	SGD:S000003743
YMR102C	LAF1	Lam2/Ltc4-Associated Factor	YMR102C	SGD:S000004708
YHR080C	LAM4	Lipid transfer protein Anchored at Membrane contact sites	YHR080C	SGD:S000001122
YOR181W	LAS17		YOR181W	SGD:S000005707
YGL009C	LEU1	LEUcine biosynthesis	YGL009C	SGD:S000002977
YCL018W	LEU2	LEUcine biosynthesis	YCL018W	SGD:S000000523
YNL104C	LEU4	LEUcine biosynthesis	YNL104C	SGD:S000005048
YPL055C	LGE1	LarGE cells	YPL055C	SGD:S000005976
YLL007C	LMO1	eLMO homolog	YLL007C	SGD:S000003930
YFR024C-A	LSB3	Las Seventeen Binding protein	YFR024C-A	SGD:S000002968
YHR121W	LSM12	Like SM	YHR121W	SGD:S000001163
YPR073C	LTP1	Low molecular weight protein Tyrosine Phosphatase	YPR073C	SGD:S000006277
YNL268W	LYP1	LYsine-specific Permease	YNL268W	SGD:S000005212
YIL094C	LYS12	LYSine requiring	YIL094C	SGD:S000001356
YDL182W	LYS20	LYSine requiring	YDL182W	SGD:S000002341
YDL131W	LYS21	LYSine	YDL131W	SGD:S000002289
YGL154C	LYS5	LYSine requiring	YGL154C	SGD:S000003122
YGR289C	MAL11	MALtose fermentation	YGR289C	SGD:S000003521
YOR298C-A	MBF1	Multiprotein Bridging Factor	YOR298C-A	SGD:S000007253
YOR197W	MCA1	MetaCAspase	YOR197W	SGD:S000005723
YNL307C	MCK1	Meiosis and Centromere regulatory Kinase	YNL307C	SGD:S000005251
YBR202W	MCM7	MiniChromosome Maintenance	YBR202W	SGD:S000000406
YKL150W	MCR1	Mitochondrial NADH-Cytochrome b5 Reductase	YKL150W	SGD:S000001633
YKL085W	MDH1	Malate DeHydrogenase	YKL085W	SGD:S000001568
YOL126C	MDH2	Malate DeHydrogenase	YOL126C	SGD:S000005486
YDL078C	MDH3	Malate DeHydrogenase	YDL078C	SGD:S000002236
YFL016C	MDJ1	Mitochondrial DnaJ	YFL016C	SGD:S000001878
YOL135C	MED7	MEDiator complex	YOL135C	SGD:S000005495
YLR069C	MEF1	Mitochondrial Elongation Factor	YLR069C	SGD:S000004059
YGR264C	MES1	MEthionyl-tRNA Synthetase	YGR264C	SGD:S000003496
YKL001C	MET14	METhionine requiring	YKL001C	SGD:S000001484
YLR303W	MET17	METhionine requiring	YLR303W	SGD:S000004294
YJR010W	MET3	METhionine requiring	YJR010W	SGD:S000003771
YER091C	MET6	METhionine requiring	YER091C	SGD:S000000893
YJL042W	MHP1	MAP-Homologous Protein	YJL042W	SGD:S000003578
YGL035C	MIG1	Multicopy Inhibitor of GAL gene expression	YGL035C	SGD:S000003003
YER028C	MIG3	Multicopy Inhibitor of Growth	YER028C	SGD:S000000830
YJR077C	MIR1	Mitochondrial Import Receptor	YJR077C	SGD:S000003838
YBR084W	MIS1	MItochondrial C1-tetrahydrofolate Synthase	YBR084W	SGD:S000000288
YNL117W	MLS1	MaLate Synthase	YNL117W	SGD:S000005061
YIL014W	MNT3	MaNnosylTransferase	YIL014W	SGD:S000001276
YJR074W	MOG1	Multicopy suppressor Of ts Gsp1	YJR074W	SGD:S000003835
YGL124C	MON1	MONensin sensitivity	YGL124C	SGD:S000003092
YER068W	MOT2	Modulator Of Transcription	YER068W	SGD:S000000870
YMR070W	MOT3	Modifier of Transcription	YMR070W	SGD:S000004674
YOL088C	MPD2	Multicopy suppressor of PDI1 deletion	YOL088C	SGD:S000005448
YDL247W	MPH2	Maltose Permease Homolog	YDL247W	SGD:S000002406
YJL066C	MPM1	Mitochondrial Peculiar Membrane protein	YJL066C	SGD:S000003602
YJR002W	MPP10	M Phase Phosphoproteins	YJR002W	SGD:S000003762
YDL028C	MPS1	MonoPolar Spindle	YDL028C	SGD:S000002186
YPR112C	MRD1	Multiple RNA-binding domain	YPR112C	SGD:S000006316
YPR118W	MRI1	MethylthioRibose-1-phosphate Isomerase	YPR118W	SGD:S000006322
YOR201C	MRM1	Mitochondrial rRNA Methyltransferase	YOR201C	SGD:S000005727
YCR003W	MRPL32	Mitochondrial Ribosomal Protein, Large subunit	YCR003W	SGD:S000000596
YNR022C	MRPL50	Mitochondrial Ribosomal Protein, Large subunit	YNR022C	SGD:S000005305
YNL306W	MRPS18	Mitochondrial Ribosomal Protein, Small subunit	YNL306W	SGD:S000005250
YBR251W	MRPS5	Mitochondrial Ribosomal Protein, Small subunit	YBR251W	SGD:S000000455
YOR370C	MRS6	Mitochondrial RNA Splicing	YOR370C	SGD:S000005897
YOR188W	MSB1	Multicopy Suppression of a Budding defect	YOR188W	SGD:S000005714
YLR219W	MSC3	Meiotic Sister-Chromatid recombination	YLR219W	SGD:S000004209
YMR037C	MSN2	Multicopy suppressor of SNF1 mutation	YMR037C	SGD:S000004640
YKL062W	MSN4	Multicopy suppressor of SNF1 mutation	YKL062W	SGD:S000001545
YGR028W	MSP1	Mitochondrial Sorting of Proteins	YGR028W	SGD:S000003260
YJL123C	MTC1	Maintenance of Telomere Capping	YJL123C	SGD:S000003659
YKR080W	MTD1	Methylene Tetrahydrafolate Dehydrogenase	YKR080W	SGD:S000001788
YDR277C	MTH1	MSN Three Homolog	YDR277C	SGD:S000002685
YJL050W	MTR4	Mrna TRansport	YJL050W	SGD:S000003586
YAL034W-A	MTW1	Mis TWelve-like	YAL034W-A	SGD:S000000032
YGR055W	MUP1	Methionine UPtake	YGR055W	SGD:S000003287
YHL036W	MUP3	Methionine UPtake	YHL036W	SGD:S000001028
YER042W	MXR1	peptide Methionine sulfoXide Reductase	YER042W	SGD:S000000844
YOR326W	MYO2	MYOsin	YOR326W	SGD:S000005853
YGL122C	NAB2	Nuclear polyAdenylated RNA-Binding	YGL122C	SGD:S000003090
YNL124W	NAF1	Nuclear Assembly Factor	YNL124W	SGD:S000005068
YKR048C	NAP1	Nucleosome Assembly Protein	YKR048C	SGD:S000001756
YGL091C	NBP35	Nucleotide Binding Protein	YGL091C	SGD:S000003059
YBL024W	NCL1	NuCLear protein	YBL024W	SGD:S000000120
YHR042W	NCP1	NADP-Cytochrome P450 reductase	YHR042W	SGD:S000001084
YMR145C	NDE1	NADH Dehydrogenase, External	YMR145C	SGD:S000004753
YML120C	NDI1	NADH Dehydrogenase Internal	YML120C	SGD:S000004589
YJL076W	NET1	Nucleolar silencing Establishing factor and Telophase regulator	YJL076W	SGD:S000003612
YPL226W	NEW1	Nu+	YPL226W	SGD:S000006147
YBR212W	NGR1	Negative Growth Regulatory protein	YBR212W	SGD:S000000416
YLR328W	NMA1	Nicotinamide Mononucleotide Adenylyltransferase	YLR328W	SGD:S000004320
YHR170W	NMD3	Nonsense-Mediated mRNA Decay	YHR170W	SGD:S000001213
YJR132W	NMD5	Nonsense-Mediated mRNA Decay	YJR132W	SGD:S000003893
YKL171W	NNK1	Nitrogen Network Kinase	YKL171W	SGD:S000001654
YOR056C	NOB1	Nin1 (One) Binding protein	YOR056C	SGD:S000005582
YNL175C	NOP13	NucleOlar Protein	YNL175C	SGD:S000005119
YDL148C	NOP14	NucleOlar Protein	YDL148C	SGD:S000002307
YNL110C	NOP15	NucleOlar Protein	YNL110C	SGD:S000005054
YLR197W	NOP56	NucleOlar Protein of 56.8 kDa	YLR197W	SGD:S000004187
YJR072C	NPA3	Nucleolar Preribosomal Associated	YJR072C	SGD:S000003833
YDR432W	NPL3	Nuclear Protein Localization	YDR432W	SGD:S000002840
YMR091C	NPL6	Nuclear Protein Localization	YMR091C	SGD:S000004697
YGR043C	NQM1	Non-Quiescent Mutant	YGR043C	SGD:S000003275
YIR035C	NRE1	Novel REductase	YIR035C	SGD:S000001474
YJL041W	NSP1	NucleoSkeletal-like Protein	YJL041W	SGD:S000003577
YGR159C	NSR1		YGR159C	SGD:S000003391
YDR001C	NTH1	Neutral TreHalase	YDR001C	SGD:S000002408
YER006W	NUG1	NUclear GTPase	YER006W	SGD:S000000808
YLR335W	NUP2	NUclear Pore	YLR335W	SGD:S000004327
YGR119C	NUP57	NUclear Pore	YGR119C	SGD:S000003351
YDL193W	NUS1	Nuclear Undecaprenyl pyrophosphate Synthase	YDL193W	SGD:S000002352
YKR064W	OAF3	Oleate Activated transcription Factor	YKR064W	SGD:S000001772
YBR025C	OLA1	Obg-Like ATPase	YBR025C	SGD:S000000229
YGL055W	OLE1	OLEic acid requiring	YGL055W	SGD:S000003023
YBR230C	OM14	Outer Membrane Protein of 14 kDa	YBR230C	SGD:S000000434
YIL136W	OM45	Outer Membrane	YIL136W	SGD:S000001398
YMR226C	ORA1	OxidoReductase of Alcohols	YMR226C	SGD:S000004839
YKR003W	OSH6	OxySterol binding protein Homolog	YKR003W	SGD:S000001711
YHR179W	OYE2	Old Yellow Enzyme	YHR179W	SGD:S000001222
YDR071C	PAA1	PolyAmine Acetyltransferase	YDR071C	SGD:S000002478
YER165W	PAB1	Poly(A) Binding protein	YER165W	SGD:S000000967
YDR348C	PAL1	Pears And Lemons	YDR348C	SGD:S000002756
YHR097C	PAL2	Pears And Lemons	YHR097C	SGD:S000001139
YKR002W	PAP1	Poly(A) Polymerase	YKR002W	SGD:S000001710
YCR077C	PAT1	Protein Associated with Topoisomerase II	YCR077C	SGD:S000000673
YGR294W	PAU12	seriPAUperin	YGR294W	SGD:S000003526
YGR178C	PBP1	Pab1p-Binding Protein	YGR178C	SGD:S000003410
YDL053C	PBP4	Pbp1p Binding Protein	YDL053C	SGD:S000002211
YBR094W	PBY1	P-BodY associated protein	YBR094W	SGD:S000000298
YKR097W	PCK1	Phosphoenolpyruvate CarboxyKinase	YKR097W	SGD:S000001805
YEL058W	PCM1	PhosphoaCetylglucosamine Mutase	YEL058W	SGD:S000000784
YER178W	PDA1	Pyruvate Dehydrogenase Alpha	YER178W	SGD:S000000980
YBR221C	PDB1	Pyruvate Dehydrogenase Beta subunit	YBR221C	SGD:S000000425
YLR044C	PDC1	Pyruvate DeCarboxylase	YLR044C	SGD:S000004034
YPR002W	PDH1	prpD Homolog	YPR002W	SGD:S000006206
YMR087W	PDL32	Protein of Dual Localization of 32 kDa	YMR087W	SGD:S000004693
YIL013C	PDR11	Pleiotropic Drug Resistance	YIL013C	SGD:S000001275
YBL005W	PDR3	Pleiotropic Drug Resistance	YBL005W	SGD:S000000101
YBR035C	PDX3	PyriDoXine auxotrophy	YBR035C	SGD:S000000239
YOR036W	PEP12	carboxyPEPtidase Y-deficient	YOR036W	SGD:S000005562
YPL154C	PEP4	carboxyPEPtidase Y-deficient	YPL154C	SGD:S000006075
YDR323C	PEP7	carboxyPEPtidase Y-deficient	YDR323C	SGD:S000002731
YBL030C	PET9	PETite	YBL030C	SGD:S000000126
YDR265W	PEX10	PEroXin	YDR265W	SGD:S000002673
YOL147C	PEX11	PEroXin	YOL147C	SGD:S000005507
YGR240C	PFK1	PhosphoFructoKinase	YGR240C	SGD:S000003472
YMR205C	PFK2	PhosphoFructoKinase	YMR205C	SGD:S000004818
YML125C	PGA3	Processing of Gas1p and ALP	YML125C	SGD:S000004594
YBR196C	PGI1	PhosphoGlucoIsomerase	YBR196C	SGD:S000000400
YCR012W	PGK1	3-PhosphoGlycerate Kinase	YCR012W	SGD:S000000605
YMR105C	PGM2	PhosphoGlucoMutase	YMR105C	SGD:S000004711
YNL097C	PHO23	PHOsphate metabolism	YNL097C	SGD:S000005041
YPL031C	PHO85	PHOsphate metabolism	YPL031C	SGD:S000005952
YJL117W	PHO86	PHOsphate metabolism	YJL117W	SGD:S000003653
YDR374C	PHO92	PHOsphate metabolism	YDR374C	SGD:S000002782
YIL045W	PIG2	Protein Interacting with Gsy2p	YIL045W	SGD:S000001307
YHR034C	PIH1	Protein Interacting with Hsp90	YHR034C	SGD:S000001076
YGR086C	PIL1	Phosphorylation Inhibited by Long chain bases	YGR086C	SGD:S000003318
YBL022C	PIM1	Proteolysis In Mitochondria	YBL022C	SGD:S000000118
YBL051C	PIN4	Psi+ INducibility	YBL051C	SGD:S000000147
YDR490C	PKH1	Pkb-activating Kinase Homolog	YDR490C	SGD:S000002898
YGL059W	PKP2	Protein Kinase of PDH	YGL059W	SGD:S000003027
YGL008C	PMA1	Plasma Membrane ATPase	YGL008C	SGD:S000002976
YCR024C-A	PMP1	Plasma Membrane Proteolipid	YCR024C-A	SGD:S000000619
YKL128C	PMU1	PhosphoMUtase	YKL128C	SGD:S000001611
YGL037C	PNC1	Pyrazinamidase and NiCotinamidase	YGL037C	SGD:S000003005
YOR266W	PNT1	PeNTamidine resistance	YOR266W	SGD:S000005792
YBL035C	POL12	POLymerase	YBL035C	SGD:S000000131
YBR088C	POL30	POLymerase	YBR088C	SGD:S000000292
YNL055C	POR1	PORin	YNL055C	SGD:S000005000
YGR123C	PPT1	Protein Phosphatase T	YGR123C	SGD:S000003355
YML016C	PPZ1	Protein Phosphatase Z	YML016C	SGD:S000004478
YEL060C	PRB1	PRoteinase B	YEL060C	SGD:S000000786
YML092C	PRE8	PRoteinase yscE	YML092C	SGD:S000004557
YMR278W	PRM15	Phospho Ribo Mutase	YMR278W	SGD:S000004891
YDR300C	PRO1	PROline requiring	YDR300C	SGD:S000002708
YOR323C	PRO2	PROline requiring	YOR323C	SGD:S000005850
YER023W	PRO3	PROline requiring	YER023W	SGD:S000000825
YNR011C	PRP2	Pre-mRNA Processing	YNR011C	SGD:S000005294
YGL120C	PRP43	Pre-mRNA Processing	YGL120C	SGD:S000003088
YOR361C	PRT1	PRoTein synthesis	YOR361C	SGD:S000005888
YDL055C	PSA1		YDL055C	SGD:S000002213
YMR308C	PSE1	Protein Secretion Enhancer	YMR308C	SGD:S000004925
YML017W	PSP2	Polymerase SuPpressor	YML017W	SGD:S000004479
YDR032C	PST2	Protoplasts-SecreTed	YDR032C	SGD:S000002439
YBL056W	PTC3	Phosphatase Two C	YBL056W	SGD:S000000152
YOR090C	PTC5	Phosphatase Two C	YOR090C	SGD:S000005616
YNL016W	PUB1	PolyUridylate Binding	YNL016W	SGD:S000004961
YLL013C	PUF3	PUmilio-homology domain Family	YLL013C	SGD:S000003936
YGL014W	PUF4	PUmilio-homology domain Family	YGL014W	SGD:S000002982
YHR037W	PUT2	Proline UTilization	YHR037W	SGD:S000001079
YOR348C	PUT4	Proline UTilization	YOR348C	SGD:S000005875
YLR196W	PWP1	Periodic tryptophan (W) Protein	YLR196W	SGD:S000004186
YCR057C	PWP2	Periodic tryptophan (W) Protein	YCR057C	SGD:S000000653
YBR218C	PYC2	PYruvate Carboxylase	YBR218C	SGD:S000000422
YOR347C	PYK2	PYruvate Kinase	YOR347C	SGD:S000005874
YNL010W	PYP1	PolYol Phosphatase	YNL010W	SGD:S000004955
YPR191W	QCR2	QH2:cytochrome-C oxidoReductase	YPR191W	SGD:S000006395
YIL120W	QDR1	QuiniDine Resistance	YIL120W	SGD:S000001382
YER095W	RAD51	RADiation sensitive	YER095W	SGD:S000000897
YML032C	RAD52	RADiation sensitive	YML032C	SGD:S000004494
YOR101W	RAS1	homologous to RAS proto-oncogene	YOR101W	SGD:S000005627
YGR173W	RBG2	RiBosome interacting Gtpase	YGR173W	SGD:S000003405
YOL010W	RCL1	Rna 3'-terminal phosphate Cyclase Like	YOL010W	SGD:S000005370
YOR220W	RCN2	Regulator of CalciNeurin	YOR220W	SGD:S000005746
YMR075W	RCO1		YMR075W	SGD:S000004680
YCR106W	RDS1	Regulator of Drug Sensitivity	YCR106W	SGD:S000000703
YBR049C	REB1	RNA polymerase I Enhancer Binding protein	YBR049C	SGD:S000000253
YDR028C	REG1	REsistance to Glucose repression	YDR028C	SGD:S000002435
YFR051C	RET2	RETrieval from ER	YFR051C	SGD:S000001947
YPL010W	RET3	RETrieval from ER	YPL010W	SGD:S000005931
YPL167C	REV3	REVersionless	YPL167C	SGD:S000006088
YAR007C	RFA1	Replication Factor A	YAR007C	SGD:S000000065
YNL312W	RFA2	Replication Factor A	YNL312W	SGD:S000005256
YER067W	RGI1	Respiratory Growth Induced	YER067W	SGD:S000000869
YOL143C	RIB4	RIBoflavin biosynthesis	YOL143C	SGD:S000005503
YGR250C	RIE1	Restoration of Impaired growths of ERMES-lacking cells	YGR250C	SGD:S000003482
YHL024W	RIM4	Regulator of IME2	YHL024W	SGD:S000001016
YBR030W	RKM3	Ribosomal lysine (K) Methyltransferase	YBR030W	SGD:S000000234
YNL002C	RLP7	Ribosomal-Like Protein	YNL002C	SGD:S000004947
YMR235C	RNA1	rapid cessation of net RNA accumulation	YMR235C	SGD:S000004848
YMR234W	RNH1	RNase H	YMR234W	SGD:S000004847
YJL026W	RNR2	RiboNucleotide Reductase	YJL026W	SGD:S000003563
YGR180C	RNR4	RiboNucleotide Reductase	YGR180C	SGD:S000003412
YLR371W	ROM2	RhO1 Multicopy suppressor	YLR371W	SGD:S000004363
YPR010C	RPA135	RNA Polymerase A	YPR010C	SGD:S000006214
YJL148W	RPA34	RNA Polymerase A	YJL148W	SGD:S000003684
YOR151C	RPB2	RNA Polymerase B	YOR151C	SGD:S000005677
YIL021W	RPB3	RNA Polymerase B	YIL021W	SGD:S000001283
YPR110C	RPC40	RNA Polymerase C	YPR110C	SGD:S000006314
YPR190C	RPC82	RNA Polymerase C	YPR190C	SGD:S000006394
YBR079C	RPG1		YBR079C	SGD:S000000283
YLR075W	RPL10	Ribosomal Protein of the Large subunit	YLR075W	SGD:S000004065
YPR102C	RPL11A	Ribosomal Protein of the Large subunit	YPR102C	SGD:S000006306
YEL054C	RPL12A	Ribosomal Protein of the Large subunit	YEL054C	SGD:S000000780
YMR142C	RPL13B	Ribosomal Protein of the Large subunit	YMR142C	SGD:S000004750
YKL006W	RPL14A	Ribosomal Protein of the Large subunit	YKL006W	SGD:S000001489
YIL133C	RPL16A	Ribosomal Protein of the Large subunit	YIL133C	SGD:S000001395
YNL069C	RPL16B	Ribosomal Protein of the Large subunit	YNL069C	SGD:S000005013
YKL180W	RPL17A	Ribosomal Protein of the Large subunit	YKL180W	SGD:S000001663
YOL120C	RPL18A	Ribosomal Protein of the Large subunit	YOL120C	SGD:S000005480
YBR084C-A	RPL19A	Ribosomal Protein of the Large subunit	YBR084C-A	SGD:S000002156
YPL220W	RPL1A	Ribosomal Protein of the Large subunit	YPL220W	SGD:S000006141
YMR242C	RPL20A	Ribosomal Protein of the Large subunit	YMR242C	SGD:S000004855
YBR191W	RPL21A	Ribosomal Protein of the Large subunit	YBR191W	SGD:S000000395
YLR061W	RPL22A	Ribosomal Protein of the Large subunit	YLR061W	SGD:S000004051
YBL087C	RPL23A	Ribosomal Protein of the Large subunit	YBL087C	SGD:S000000183
YER117W	RPL23B	Ribosomal Protein of the Large subunit	YER117W	SGD:S000000919
YOL127W	RPL25	Ribosomal Protein of the Large subunit	YOL127W	SGD:S000005487
YLR344W	RPL26A	Ribosomal Protein of the Large subunit	YLR344W	SGD:S000004336
YHR010W	RPL27A	Ribosomal Protein of the Large subunit	YHR010W	SGD:S000001052
YGL103W	RPL28	Ribosomal Protein of the Large subunit	YGL103W	SGD:S000003071
YFR032C-A	RPL29	Ribosomal Protein of the Large subunit	YFR032C-A	SGD:S000006437
YFR031C-A	RPL2A	Ribosomal Protein of the Large subunit	YFR031C-A	SGD:S000002104
YOR063W	RPL3	Ribosomal Protein of the Large subunit	YOR063W	SGD:S000005589
YGL030W	RPL30	Ribosomal Protein of the Large subunit	YGL030W	SGD:S000002998
YDL075W	RPL31A	Ribosomal Protein of the Large subunit	YDL075W	SGD:S000002233
YBL092W	RPL32	Ribosomal Protein of the Large subunit	YBL092W	SGD:S000000188
YPL143W	RPL33A	Ribosomal Protein of the Large subunit	YPL143W	SGD:S000006064
YDL191W	RPL35A	Ribosomal Protein of the Large subunit	YDL191W	SGD:S000002350
YPL249C-A	RPL36B	Ribosomal Protein of the Large subunit	YPL249C-A	SGD:S000006438
YLR185W	RPL37A	Ribosomal Protein of the Large subunit	YLR185W	SGD:S000004175
YDR500C	RPL37B	Ribosomal Protein of the Large subunit	YDR500C	SGD:S000002908
YIL148W	RPL40A	Ribosomal Protein of the Large subunit	YIL148W	SGD:S000001410
YNL162W	RPL42A	Ribosomal Protein of the Large subunit	YNL162W	SGD:S000005106
YHR141C	RPL42B	Ribosomal Protein of the Large subunit	YHR141C	SGD:S000001183
YPR043W	RPL43A	Ribosomal Protein of the Large subunit	YPR043W	SGD:S000006247
YBR031W	RPL4A	Ribosomal Protein of the Large subunit	YBR031W	SGD:S000000235
YDR012W	RPL4B	Ribosomal Protein of the Large subunit	YDR012W	SGD:S000002419
YPL131W	RPL5	Ribosomal Protein of the Large subunit	YPL131W	SGD:S000006052
YML073C	RPL6A	Ribosomal Protein of the Large subunit	YML073C	SGD:S000004538
YLR448W	RPL6B	Ribosomal Protein of the Large subunit	YLR448W	SGD:S000004440
YHL033C	RPL8A	Ribosomal Protein of the Large subunit	YHL033C	SGD:S000001025
YGL147C	RPL9A	Ribosomal Protein of the Large subunit	YGL147C	SGD:S000003115
YHR027C	RPN1	Regulatory Particle Non-ATPase	YHR027C	SGD:S000001069
YHR200W	RPN10	Regulatory Particle Non-ATPase	YHR200W	SGD:S000001243
YFR004W	RPN11	Regulatory Particle Non-ATPase	YFR004W	SGD:S000001900
YLR421C	RPN13	Regulatory Particle Non-ATPase	YLR421C	SGD:S000004413
YIL075C	RPN2	Regulatory Particle Non-ATPase	YIL075C	SGD:S000001337
YER021W	RPN3	Regulatory Particle Non-ATPase	YER021W	SGD:S000000823
YDL147W	RPN5	Regulatory Particle Non-ATPase	YDL147W	SGD:S000002306
YDL097C	RPN6	Regulatory Particle Non-ATPase	YDL097C	SGD:S000002255
YPR108W	RPN7	Regulatory Particle Non-ATPase	YPR108W	SGD:S000006312
YOR261C	RPN8	Regulatory Particle Non-ATPase	YOR261C	SGD:S000005787
YDR427W	RPN9	Regulatory Particle Non-ATPase	YDR427W	SGD:S000002835
YDL140C	RPO21	RNA POlymerase	YDL140C	SGD:S000002299
YLR340W	RPP0	Ribosomal Protein P0	YLR340W	SGD:S000004332
YDL081C	RPP1A	Ribosomal Protein P1 Alpha	YDL081C	SGD:S000002239
YDL130W	RPP1B	Ribosomal Protein P1 Beta	YDL130W	SGD:S000002288
YOL039W	RPP2A	Ribosomal Protein P2 Alpha	YOL039W	SGD:S000005399
YDR382W	RPP2B	Ribosomal Protein P2 Beta	YDR382W	SGD:S000002790
YGR214W	RPS0A	Ribosomal Protein of the Small subunit	YGR214W	SGD:S000003446
YOR293W	RPS10A	Ribosomal Protein of the Small subunit	YOR293W	SGD:S000005819
YMR230W	RPS10B	Ribosomal Protein of the Small subunit	YMR230W	SGD:S000004843
YOR369C	RPS12	Ribosomal Protein of the Small subunit	YOR369C	SGD:S000005896
YDR064W	RPS13	Ribosomal Protein of the Small subunit	YDR064W	SGD:S000002471
YCR031C	RPS14A	Ribosomal Protein of the Small subunit	YCR031C	SGD:S000000627
YJL191W	RPS14B	Ribosomal Protein of the Small subunit	YJL191W	SGD:S000003727
YOL040C	RPS15	Ribosomal Protein of the Small subunit	YOL040C	SGD:S000005400
YMR143W	RPS16A	Ribosomal Protein of the Small subunit	YMR143W	SGD:S000004751
YML024W	RPS17A	Ribosomal Protein of the Small subunit	YML024W	SGD:S000004486
YDR450W	RPS18A	Ribosomal Protein of the Small subunit	YDR450W	SGD:S000002858
YOL121C	RPS19A	Ribosomal Protein of the Small subunit	YOL121C	SGD:S000005481
YLR441C	RPS1A	Ribosomal Protein of the Small subunit	YLR441C	SGD:S000004433
YML063W	RPS1B	Ribosomal Protein of the Small subunit	YML063W	SGD:S000004528
YGL123W	RPS2	Ribosomal Protein of the Small subunit	YGL123W	SGD:S000003091
YHL015W	RPS20	Ribosomal Protein of the Small subunit	YHL015W	SGD:S000001007
YKR057W	RPS21A	Ribosomal Protein of the Small subunit	YKR057W	SGD:S000001765
YJL190C	RPS22A	Ribosomal Protein of the Small subunit	YJL190C	SGD:S000003726
YGR118W	RPS23A	Ribosomal Protein of the Small subunit	YGR118W	SGD:S000003350
YER074W	RPS24A	Ribosomal Protein of the Small subunit	YER074W	SGD:S000000876
YGL189C	RPS26A	Ribosomal Protein of the Small subunit	YGL189C	SGD:S000003157
YKL156W	RPS27A	Ribosomal Protein of the Small subunit	YKL156W	SGD:S000001639
YLR388W	RPS29A	Ribosomal Protein of the Small subunit	YLR388W	SGD:S000004380
YDL061C	RPS29B	Ribosomal Protein of the Small subunit	YDL061C	SGD:S000002219
YNL178W	RPS3	Ribosomal Protein of the Small subunit	YNL178W	SGD:S000005122
YLR167W	RPS31	Ribosomal Protein of the Small subunit	YLR167W	SGD:S000004157
YJR145C	RPS4A	Ribosomal Protein of the Small subunit	YJR145C	SGD:S000003906
YJR123W	RPS5	Ribosomal Protein of the Small subunit	YJR123W	SGD:S000003884
YPL090C	RPS6A	Ribosomal Protein of the Small subunit	YPL090C	SGD:S000006011
YOR096W	RPS7A	Ribosomal Protein of the Small subunit	YOR096W	SGD:S000005622
YNL096C	RPS7B	Ribosomal Protein of the Small subunit	YNL096C	SGD:S000005040
YBL072C	RPS8A	Ribosomal Protein of the Small subunit	YBL072C	SGD:S000000168
YPL081W	RPS9A	Ribosomal Protein of the Small subunit	YPL081W	SGD:S000006002
YBR189W	RPS9B	Ribosomal Protein of the Small subunit	YBR189W	SGD:S000000393
YKL145W	RPT1	Regulatory Particle Triple-A protein, or Regulatory Particle Triphosphatase	YKL145W	SGD:S000001628
YDL007W	RPT2	Regulatory Particle Triple-A protein, or Regulatory Particle Triphosphatase	YDL007W	SGD:S000002165
YDR394W	RPT3	Regulatory Particle Triple-A protein, or Regulatory Particle Triphosphatase	YDR394W	SGD:S000002802
YOR259C	RPT4	Regulatory Particle Triple-A protein, or Regulatory Particle Triphosphatase	YOR259C	SGD:S000005785
YOR117W	RPT5	Regulatory Particle Triple-A protein, or Regulatory Particle Triphosphatase	YOR117W	SGD:S000005643
YGL048C	RPT6	Regulatory Particle Triple-A protein, or Regulatory Particle Triphosphatase	YGL048C	SGD:S000003016
YPL009C	RQC2	Ribosome Quality control Complex	YPL009C	SGD:S000005930
YMR131C	RRB1	Regulator of Ribosome Biogenesis	YMR131C	SGD:S000004738
YPL152W	RRD2	Resistant to Rapamycin Deletion	YPL152W	SGD:S000006073
YLR141W	RRN5	Regulation of RNA polymerase I	YLR141W	SGD:S000004131
YIL127C	RRT14	Regulator of rDNA Transcription	YIL127C	SGD:S000001389
YPL193W	RSA1	RiboSome Assembly	YPL193W	SGD:S000006114
YER125W	RSP5	Reverses Spt- Phenotype	YER125W	SGD:S000000927
YBL103C	RTG3	ReTroGrade regulation	YBL103C	SGD:S000000199
YDL025C	RTK1	Ribosome biogenesis and TRNA synthetase-associated Kinase	YDL025C	SGD:S000002183
YDR233C	RTN1	ReTiculoN-like	YDR233C	SGD:S000002641
YDL204W	RTN2	ReTiculoN-like	YDL204W	SGD:S000002363
YDR190C	RVB1	RuVB-like	YDR190C	SGD:S000002598
YPL235W	RVB2	RuVB-like	YPL235W	SGD:S000006156
YCR009C	RVS161	Reduced Viability on Starvation	YCR009C	SGD:S000000602
YDR388W	RVS167	Reduced Viability on Starvation	YDR388W	SGD:S000002796
YKL212W	SAC1	Suppressor of ACtin	YKL212W	SGD:S000001695
YDR129C	SAC6	Suppressor of ACtin	YDR129C	SGD:S000002536
YER043C	SAH1	S-Adenosyl-l-Homocysteine hydrolase	YER043C	SGD:S000000845
YLR180W	SAM1	S-AdenosylMethionine requiring	YLR180W	SGD:S000004170
YNL026W	SAM50	Sorting and Assembly Machinery	YNL026W	SGD:S000004971
YDR143C	SAN1	Sir Antagonist	YDR143C	SGD:S000002550
YMR263W	SAP30	Sin3-Associated Polypeptide	YMR263W	SGD:S000004876
YPL218W	SAR1	Secretion-Associated, Ras-related	YPL218W	SGD:S000006139
YKL117W	SBA1	increased Sensitivity to Benzoquinone Ansamycins	YKL117W	SGD:S000001600
YHL034C	SBP1		YHL034C	SGD:S000001026
YPR129W	SCD6	Suppressor of Clathrin Deficiency	YPR129W	SGD:S000006333
YJL080C	SCP160	S. cerevisiae protein involved in the Control of Ploidy	YJL080C	SGD:S000003616
YER120W	SCS2	Suppressor of Choline Sensitivity	YER120W	SGD:S000000922
YOL098C	SDD3	Suppressor of Degenerative Death	YOL098C	SGD:S000005458
YKL148C	SDH1	Succinate DeHydrogenase	YKL148C	SGD:S000001631
YLL041C	SDH2	Succinate DeHydrogenase	YLL041C	SGD:S000003964
YIL167W	SDL1		YIL167W	SGD:S000001429
YGL056C	SDS23	homolog of S. pombe SDS23	YGL056C	SGD:S000003024
YBR214W	SDS24	homolog of S. pombe SDS23	YBR214W	SGD:S000000418
YBL104C	SEA4	SEh1-Associated	YBL104C	SGD:S000000200
YLR208W	SEC13	SECretory	YLR208W	SGD:S000004198
YGL233W	SEC15	SECretory	YGL233W	SGD:S000003202
YBL050W	SEC17	SECretory	YBL050W	SGD:S000000146
YBR080C	SEC18	SECretory	YBR080C	SGD:S000000284
YNL287W	SEC21	SECretory	YNL287W	SGD:S000005231
YPR181C	SEC23	SECretory	YPR181C	SGD:S000006385
YIL109C	SEC24	SECretory	YIL109C	SGD:S000001371
YGL137W	SEC27	SECretory	YGL137W	SGD:S000003105
YIL076W	SEC28	SECretory	YIL076W	SGD:S000001338
YDL195W	SEC31	SECretory	YDL195W	SGD:S000002354
YFL005W	SEC4	SECretory	YFL005W	SGD:S000001889
YFL045C	SEC53	SECretory	YFL045C	SGD:S000001849
YOR184W	SER1	SERine requiring	YOR184W	SGD:S000005710
YDR023W	SES1	SEryl-tRNA Synthetase	YDR023W	SGD:S000002430
YKL006C-A	SFT1	Suppressor of sed Five Ts	YKL006C-A	SGD:S000002101
YCL010C	SGF29	SaGa associated Factor	YCL010C	SGD:S000000516
YGL066W	SGF73	SaGa associated Factor, 73 kDa	YGL066W	SGD:S000003034
YIR001C	SGN1	Slower Growth on Non-fermentable carbon sources	YIR001C	SGD:S000001440
YOR057W	SGT1	Suppressor of G2 (Two) allele of skp1	YOR057W	SGD:S000005583
YOR007C	SGT2	Small Glutamine-rich Tetratricopeptide repeat-containing protein	YOR007C	SGD:S000005533
YBR130C	SHE3	Swi5p-dependent HO Expression	YBR130C	SGD:S000000334
YOR035C	SHE4	Swi5p-dependent HO Expression	YOR035C	SGD:S000005561
YBR263W	SHM1	Serine HydroxyMethyltransferase	YBR263W	SGD:S000000467
YLR058C	SHM2	Serine HydroxyMethyltransferase	YLR058C	SGD:S000004048
YER118C	SHO1	Synthetic, High Osmolarity-sensitive	YER118C	SGD:S000000920
YGL208W	SIP2	SNF1-Interacting Protein	YGL208W	SGD:S000003176
YDL042C	SIR2	Silent Information Regulator	YDL042C	SGD:S000002200
YNL007C	SIS1	SIt4 Suppressor	YNL007C	SGD:S000004952
YPR189W	SKI3	SuperKIller	YPR189W	SGD:S000006393
YDR328C	SKP1	Suppressor of Kinetochore Protein mutant	YDR328C	SGD:S000002736
YHR030C	SLT2	Suppressor of the LyTic phenotype	YHR030C	SGD:S000001072
YGR081C	SLX9		YGR081C	SGD:S000003313
YDR189W	SLY1	Suppressor of Loss of Ypt1	YDR189W	SGD:S000002597
YML066C	SMA2	Spore Membrane Assembly	YML066C	SGD:S000004531
YJL074C	SMC3	Stability of MiniChromosomes	YJL074C	SGD:S000003610
YLR383W	SMC6	Structural Maintenance of Chromosomes	YLR383W	SGD:S000004375
YGR229C	SMI1	Suppressor of MAR Inhibitor	YGR229C	SGD:S000003461
YPR054W	SMK1		YPR054W	SGD:S000006258
YHR202W	SMN1	Scavenger MonoNucleotidase	YHR202W	SGD:S000001245
YBR172C	SMY2	Suppressor of MYo2-66	YBR172C	SGD:S000000376
YBR106W	SND3	SRP-iNDependent targeting	YBR106W	SGD:S000000310
YDR477W	SNF1	Sucrose NonFermenting	YDR477W	SGD:S000002885
YGL115W	SNF4	Sucrose NonFermenting	YGL115W	SGD:S000003083
YOR308C	SNU66	Small NUclear ribonucleoprotein associated	YOR308C	SGD:S000005835
YJR104C	SOD1	SuperOxide Dismutase	YJR104C	SGD:S000003865
YLL011W	SOF1	Suppressor Of Fibrillarin	YLL011W	SGD:S000003934
YGR248W	SOL4	Suppressor Of Los1-1	YGR248W	SGD:S000003480
YJR159W	SOR1		YJR159W	SGD:S000003920
YDL246C	SOR2		YDL246C	SGD:S000002405
YEL031W	SPF1	Sensitivity to Pichia Farinosa killer toxin	YEL031W	SGD:S000000757
YCL048W	SPS22	SPorulation Specific 2 too (2)	YCL048W	SGD:S000000553
YER148W	SPT15	SuPpressor of Ty insertions	YER148W	SGD:S000000950
YGR116W	SPT6	SuPpressor of Ty's	YGR116W	SGD:S000003348
YBR081C	SPT7	SuPpressor of Ty's	YBR081C	SGD:S000000285
YCL037C	SRO9	Suppressor of rho3	YCL037C	SGD:S000000542
YNL189W	SRP1	Suppressor of Rna Polymerase I	YNL189W	SGD:S000005133
YPL210C	SRP72	Signal Recognition Particle	YPL210C	SGD:S000006131
YMR101C	SRT1	Suppressor of Rer-Two	YMR101C	SGD:S000004707
YNL138W	SRV2	Suppressor of RasVal19	YNL138W	SGD:S000005082
YAL005C	SSA1	Stress-Seventy subfamily A	YAL005C	SGD:S000000004
YLL024C	SSA2	Stress-Seventy subfamily A	YLL024C	SGD:S000003947
YBL075C	SSA3	Stress-Seventy subfamily A	YBL075C	SGD:S000000171
YER103W	SSA4	Stress-Seventy subfamily A	YER103W	SGD:S000000905
YDL229W	SSB1	Stress-Seventy subfamily B	YDL229W	SGD:S000002388
YNL209W	SSB2	Stress-Seventy subfamily B	YNL209W	SGD:S000005153
YJR045C	SSC1	Stress-Seventy subfamily C	YJR045C	SGD:S000003806
YDR293C	SSD1	Suppressor of SIT4 Deletion	YDR293C	SGD:S000002701
YPL106C	SSE1	Stress Seventy subfamily E	YPL106C	SGD:S000006027
YBR169C	SSE2	Stress Seventy subfamily E	YBR169C	SGD:S000000373
YNR031C	SSK2	Suppressor of Sensor Kinase	YNR031C	SGD:S000005314
YIL143C	SSL2	Suppressor of Stem-Loop mutation	YIL143C	SGD:S000001405
YLR250W	SSP120	Saccharomyces Secretory Protein	YLR250W	SGD:S000004240
YHR064C	SSZ1		YHR064C	SGD:S000001106
YLR362W	STE11	STErile	YLR362W	SGD:S000004354
YKL209C	STE6	STErile	YKL209C	SGD:S000001692
YOR027W	STI1	STress Inducible	YOR027W	SGD:S000005553
YLR150W	STM1	Suppressor of ToM1	YLR150W	SGD:S000004140
YIR011C	STS1	Sec Twenty-three Suppressor	YIR011C	SGD:S000001450
YGL022W	STT3	STaurosporine and Temperature sensitive	YGL022W	SGD:S000002990
YPR086W	SUA7	Suppressor of Upstream AUG	YPR086W	SGD:S000006290
YDL084W	SUB2	SUppressor of Brr1-1	YDL084W	SGD:S000002242
YJR007W	SUI2	SUppressor of Initiator codon	YJR007W	SGD:S000003767
YDR172W	SUP35	SUPpressor	YDR172W	SGD:S000002579
YBR143C	SUP45	SUPpressor	YBR143C	SGD:S000000347
YHR181W	SVP26	Sed5 Vesicle Protein	YHR181W	SGD:S000001224
YJL187C	SWE1	Saccharomyces WEe1	YJL187C	SGD:S000003723
YPL016W	SWI1	SWItching deficient	YPL016W	SGD:S000005937
YDR395W	SXM1	Suppressor of mRNA eXport Mutant	YDR395W	SGD:S000002803
YDR145W	TAF12	TATA binding protein-Associated Factor	YDR145W	SGD:S000002552
YBR198C	TAF5	TATA binding protein-Associated Factor	YBR198C	SGD:S000000402
YGL112C	TAF6	TATA binding protein-Associated Factor	YGL112C	SGD:S000003080
YCR060W	TAH1	Tpr-containing protein Associated with Hsp90	YCR060W	SGD:S000000656
YLR354C	TAL1	TransALdolase	YLR354C	SGD:S000004346
YDR212W	TCP1	Tailless Complex Polypeptide	YDR212W	SGD:S000002620
YJL052W	TDH1	Triose-phosphate DeHydrogenase	YJL052W	SGD:S000003588
YJR009C	TDH2	Triose-phosphate DeHydrogenase	YJR009C	SGD:S000003769
YGR192C	TDH3	Triose-phosphate DeHydrogenase	YGR192C	SGD:S000003424
YPR080W	TEF1	Translation Elongation Factor	YPR080W	SGD:S000006284
YBR118W	TEF2	Translation Elongation Factor	YBR118W	SGD:S000000322
YKL081W	TEF4	Translation Elongation Factor	YKL081W	SGD:S000001564
YJR019C	TES1	ThioESterase	YJR019C	SGD:S000003780
YPR056W	TFB4	Transcription Factor B subunit 4	YPR056W	SGD:S000006260
YGR005C	TFG2	Transcription Factor G	YGR005C	SGD:S000003237
YGR024C	THG1	tRNAHis Guanylyltransferase	YGR024C	SGD:S000003256
YDL244W	THI13	THIamine metabolism	YDL244W	SGD:S000002403
YOR192C	THI72	THI7 homolog 2	YOR192C	SGD:S000005718
YCR053W	THR4	THReonine requiring	YCR053W	SGD:S000000649
YIL078W	THS1	THreonyl tRNA Synthetase	YIL078W	SGD:S000001340
YKR059W	TIF1	Translation Initiation Factor	YKR059W	SGD:S000001767
YJL138C	TIF2	Translation Initiation Factor	YJL138C	SGD:S000003674
YPR163C	TIF3	Translation Initiation Factor	YPR163C	SGD:S000006367
YMR146C	TIF34	Translation Initiation Factor	YMR146C	SGD:S000004754
YDR429C	TIF35	Translation Initiation Factor	YDR429C	SGD:S000002837
YPR016C	TIF6	Translation Initiation Factor	YPR016C	SGD:S000006220
YNR017W	TIM23	Translocase of the Inner Mitochondrial membrane	YNR017W	SGD:S000005300
YOR009W	TIR4	TIp1-Related	YOR009W	SGD:S000005535
YPR074C	TKL1	TransKetoLase	YPR074C	SGD:S000006278
YIL137C	TMA108	Translation Machinery Associated	YIL137C	SGD:S000001399
YKL056C	TMA19	Translation Machinery Associated	YKL056C	SGD:S000001539
YOR091W	TMA46	Translation Machinery Associated	YOR091W	SGD:S000005617
YDR457W	TOM1	Temperature dependent Organization in Mitotic nucleus or Trigger Of Mitosis	YDR457W	SGD:S000002865
YGR082W	TOM20	Translocase of the Outer Mitochondrial membrane	YGR082W	SGD:S000003314
YNL131W	TOM22	Translocase of the Outer Mitochondrial membrane	YNL131W	SGD:S000005075
YMR203W	TOM40	Translocase of the Outer Mitochondrial membrane	YMR203W	SGD:S000004816
YNL121C	TOM70	Translocase of the Outer Mitochondrial membrane	YNL121C	SGD:S000005065
YHR117W	TOM71	Translocase of the Outer Mitochondrial membrane	YHR117W	SGD:S000001159
YDR050C	TPI1	Triose-Phosphate Isomerase	YDR050C	SGD:S000002457
YJL164C	TPK1	Takashi's Protein Kinase	YJL164C	SGD:S000003700
YKL166C	TPK3	Takashi's Protein Kinase	YKL166C	SGD:S000001649
YNL079C	TPM1	TroPoMyosin	YNL079C	SGD:S000005023
YKL174C	TPO5	Transporter of POlyamines	YKL174C	SGD:S000001657
YBR126C	TPS1	Trehalose-6-Phosphate Synthase	YBR126C	SGD:S000000330
YDR074W	TPS2	Trehalose-6-Phosphate Synthase/phosphatase	YDR074W	SGD:S000002481
YHR070W	TRM5	tRNA Methyltransferase	YHR070W	SGD:S000001112
YER090W	TRP2	TRyPtophan	YER090W	SGD:S000000892
YKL211C	TRP3	TRyPtophan	YKL211C	SGD:S000001694
YGL026C	TRP5	TRyPtophan	YGL026C	SGD:S000002994
YLR043C	TRX1	ThioRedoXin	YLR043C	SGD:S000004033
YGR209C	TRX2	ThioRedoXin	YGR209C	SGD:S000003441
YML028W	TSA1	Thiol-Specific Antioxidant	YML028W	SGD:S000004490
YDR453C	TSA2	Thiol-Specific Antioxidant	YDR453C	SGD:S000002861
YML100W	TSL1	Trehalose Synthase Long chain	YML100W	SGD:S000004566
YDL060W	TSR1	Twenty S rRNA accumulation	YDL060W	SGD:S000002218
YKL033W	TTI1	Two Tel2-Interacting protein	YKL033W	SGD:S000001516
YFL037W	TUB2	TUBulin	YFL037W	SGD:S000001857
YOR187W	TUF1		YOR187W	SGD:S000005713
YDR084C	TVP23	Tlg2-Vesicle Protein	YDR084C	SGD:S000002491
YGR185C	TYS1	TYrosyl-tRNA Synthetase	YGR185C	SGD:S000003417
YPL207W	TYW1	Trna-YW synthesizing protein	YPL207W	SGD:S000006128
YKL210W	UBA1	UBiquitin Activating	YKL210W	SGD:S000001693
YHR111W	UBA4	UBiquitin-Activating	YHR111W	SGD:S000001153
YBR082C	UBC4	UBiquitin-Conjugating	YBR082C	SGD:S000000286
YER100W	UBC6	UBiquitin-Conjugating	YER100W	SGD:S000000902
YEL012W	UBC8	UBiquitin-Conjugating	YEL012W	SGD:S000000738
YNL186W	UBP10	UBiquitin-specific Protease	YNL186W	SGD:S000005130
YBL067C	UBP13	UBiquitin-specific Protease	YBL067C	SGD:S000000163
YER151C	UBP3	UBiquitin-specific Protease	YER151C	SGD:S000000953
YFR010W	UBP6	UBiquitin-specific Protease	YFR010W	SGD:S000001906
YMR223W	UBP8	UBiquitin-specific processing Protease	YMR223W	SGD:S000004836
YBR273C	UBX7	UBiquitin regulatory X	YBR273C	SGD:S000000477
YDL190C	UFD2	Ubiquitin Fusion Degradation	YDL190C	SGD:S000002349
YKL035W	UGP1	UDP-glucose pyrophosphorylase	YKL035W	SGD:S000001518
YGR283C	UPA1	Urb2-particle associated methyltransferase	YGR283C	SGD:S000003515
YJL130C	URA2	URAcil requiring	YJL130C	SGD:S000003666
YBL039C	URA7	URAcil requiring	YBL039C	SGD:S000000135
YJR103W	URA8	URAcil requiring	YJR103W	SGD:S000003864
YNL229C	URE2	UREidosuccinate transport	YNL229C	SGD:S000005173
YKL099C	UTP11	U Three Protein	YKL099C	SGD:S000001582
YCL063W	VAC17	VACuole related	YCL063W	SGD:S000000568
YEL013W	VAC8	VACuole related	YEL013W	SGD:S000000739
YGR094W	VAS1	VAlyl-tRNA Synthetase	YGR094W	SGD:S000003326
YLR410W	VIP1		YLR410W	SGD:S000004402
YDL185W	VMA1	Vacuolar Membrane Atpase	YDL185W	SGD:S000002344
YHR039C-A	VMA10		YHR039C-A	SGD:S000002100
YPR036W	VMA13	Vacuolar Membrane Atpase	YPR036W	SGD:S000006240
YBR127C	VMA2	Vacuolar Membrane Atpase	YBR127C	SGD:S000000331
YOR332W	VMA4	Vacuolar Membrane Atpase	YOR332W	SGD:S000005859
YKL080W	VMA5	Vacuolar Membrane Atpase	YKL080W	SGD:S000001563
YEL051W	VMA8	Vacuolar Membrane Atpase	YEL051W	SGD:S000000777
YKR001C	VPS1	Vacuolar Protein Sorting	YKR001C	SGD:S000001709
YLR417W	VPS36	Vacuolar Protein Sorting	YLR417W	SGD:S000004409
YPR173C	VPS4	Vacuolar Protein Sorting	YPR173C	SGD:S000006377
YJR044C	VPS55	Vacuolar Protein Sorting	YJR044C	SGD:S000003805
YML002W	VRL1		YML002W	SGD:S000004461
YOR083W	WHI5	WHIskey	YOR083W	SGD:S000005609
YOR230W	WTM1	WD repeat containing Transcriptional Modulator	YOR230W	SGD:S000005756
YOR229W	WTM2	WD repeat containing Transcriptional Modulator	YOR229W	SGD:S000005755
YLR070C	XYL2		YLR070C	SGD:S000004060
YHL009C	YAP3	Yeast AP-1	YHL009C	SGD:S000001001
YBR053C	YBR053C		YBR053C	SGD:S000000257
YHR135C	YCK1	Yeast Casein Kinase I homolog	YHR135C	SGD:S000001177
YNL154C	YCK2	Yeast Casein Kinase	YNL154C	SGD:S000005098
YCL019W	YCL019W		YCL019W	SGD:S000000524
YNL064C	YDJ1	Yeast dnaJ	YNL064C	SGD:S000005008
YDL199C	YDL199C		YDL199C	SGD:S000002358
YDR131C	YDR131C		YDR131C	SGD:S000002538
YDR210C-D	YDR210C-D		YDR210C-D	SGD:S000007410
YDR341C	YDR341C		YDR341C	SGD:S000002749
YDR365W-B	YDR365W-B		YDR365W-B	SGD:S000007401
YDR391C	YDR391C		YDR391C	SGD:S000002799
YLR249W	YEF3	Yeast Elongation Factor	YLR249W	SGD:S000004239
YKL065C	YET1	Yeast Endoplasmic reticulum Transmembrane protein	YKL065C	SGD:S000001548
YGR067C	YGR067C		YGR067C	SGD:S000003299
YGR117C	YGR117C		YGR117C	SGD:S000003349
YGR237C	YGR237C		YGR237C	SGD:S000003469
YGR266W	YGR266W		YGR266W	SGD:S000003498
YGR234W	YHB1	Yeast flavoHemogloBin	YGR234W	SGD:S000003466
YHR020W	YHR020W		YHR020W	SGD:S000001062
YGL161C	YIP5	Ypt-Interacting Protein	YGL161C	SGD:S000003129
YJL114W	YJL114W		YJL114W	SGD:S000003650
YJR096W	YJR096W		YJR096W	SGD:S000003857
YKL094W	YJU3		YKL094W	SGD:S000001577
YKR018C	YKR018C		YKR018C	SGD:S000001726
YKL196C	YKT6		YKL196C	SGD:S000001679
YHL014C	YLF2		YHL014C	SGD:S000001006
YLR227W-B	YLR227W-B		YLR227W-B	SGD:S000007376
YLR410W-B	YLR410W-B		YLR410W-B	SGD:S000007380
YMR045C	YMR045C		YMR045C	SGD:S000004648
YMR155W	YMR155W		YMR155W	SGD:S000004764
YMR265C	YMR265C		YMR265C	SGD:S000004878
YNL134C	YNL134C		YNL134C	SGD:S000005078
YNR071C	YNR071C		YNR071C	SGD:S000005354
YOL029C	YOL029C		YOL029C	SGD:S000005389
YPR028W	YOP1	YIP One Partner	YPR028W	SGD:S000006232
YOR131C	YOR131C		YOR131C	SGD:S000005657
YKL126W	YPK1	Yeast Protein Kinase	YKL126W	SGD:S000001609
YPL264C	YPL264C		YPL264C	SGD:S000006185
YPR003C	YPR003C		YPR003C	SGD:S000006207
YPR089W	YPR089W		YPR089W	SGD:S000006293
YPR127W	YPR127W		YPR127W	SGD:S000006331
YPR148C	YPR148C		YPR148C	SGD:S000006352
YFL038C	YPT1	Yeast Protein Two	YFL038C	SGD:S000001856
YER031C	YPT31	Yeast Protein Two	YER031C	SGD:S000000833
YKR014C	YPT52	Yeast Protein Two	YKR014C	SGD:S000001722
YNL093W	YPT53	Yeast Protein Two	YNL093W	SGD:S000005037
YLR262C	YPT6	Yeast Protein Two	YLR262C	SGD:S000004252
YML001W	YPT7	Yeast Protein Two	YML001W	SGD:S000004460
YDR381W	YRA1	Yeast RNA Annealing protein	YDR381W	SGD:S000002789
YKL214C	YRA2	Yeast RNA Annealing protein	YKL214C	SGD:S000001697
YDR002W	YRB1	Yeast Ran Binder	YDR002W	SGD:S000002409
YLR277C	YSH1	Yeast Seventy-three Homolog	YLR277C	SGD:S000004267
YNL310C	ZIM17	ZInc finger Motif protein of 17 kDa	YNL310C	SGD:S000005254
YGR211W	ZPR1	Zinc finger PRotein	YGR211W	SGD:S000003443
YBR046C	ZTA1	ZeTA-crystallin	YBR046C	SGD:S000000250
YGR285C	ZUO1	ZUOtin	YGR285C	SGD:S000003517

## Sheet: Ssa1
input	symbol	name	secondaryIdentifier	primaryIdentifier
YKL112W	ABF1	ARS-Binding Factor	YKL112W	SGD:S000001595
YOR239W	ABP140	Actin Binding Protein	YOR239W	SGD:S000005765
YLR304C	ACO1	ACOnitase	YLR304C	SGD:S000004295
YLR153C	ACS2	Acetyl CoA Synthetase	YLR153C	SGD:S000004143
YDR448W	ADA2	transcriptional ADAptor	YDR448W	SGD:S000002856
YAR015W	ADE1	ADEnine requiring	YAR015W	SGD:S000000070
YNL220W	ADE12	ADEnine requiring	YNL220W	SGD:S000005164
YDR408C	ADE8	ADEnine requiring	YDR408C	SGD:S000002816
YMR083W	ADH3	Alcohol DeHydrogenase	YMR083W	SGD:S000004688
YGL256W	ADH4	Alcohol DeHydrogenase	YGL256W	SGD:S000003225
YCR105W	ADH7	Alcohol DeHydrogenase	YCR105W	SGD:S000000702
YCR011C	ADP1	ATP-Dependent Permease	YCR011C	SGD:S000000604
YDL239C	ADY3	Accumulation of DYads	YDL239C	SGD:S000002398
YIL044C	AGE2	ArfGAP Effector	YIL044C	SGD:S000001306
YDR214W	AHA1	Activator of Heat shock protein 90 ATPase	YDR214W	SGD:S000002622
YCR082W	AHC2	Ada Histone acetyltransferase complex Component	YCR082W	SGD:S000000678
Q0075	AI5_BETA		Q0075	SGD:S000007266
YNR074C	AIF1	Apoptosis-Inducing Factor	YNR074C	SGD:S000005357
YHL021C	AIM17	Altered Inheritance rate of Mitochondria	YHL021C	SGD:S000001013
YFR016C	AIP5	Actin Interacting Protein	YFR016C	SGD:S000001912
YDL175C	AIR2	Arginine methyltransferase-Interacting RING finger protein	YDL175C	SGD:S000002334
YBR059C	AKL1	Ark family Kinase-Like protein	YBR059C	SGD:S000000263
YMR170C	ALD2	ALdehyde Dehydrogenase	YMR170C	SGD:S000004780
YPL061W	ALD6	ALdehyde Dehydrogenase	YPL061W	SGD:S000005982
YBR110W	ALG1	Asparagine-Linked Glycosylation	YBR110W	SGD:S000000314
YGL065C	ALG2	Asparagine-Linked Glycosylation	YGL065C	SGD:S000003033
YJL084C	ALY2	Arrestin-Like Yeast protein	YJL084C	SGD:S000003620
YML035C	AMD1	AMP Deaminase	YML035C	SGD:S000004498
YGL156W	AMS1	Alpha-MannoSidase	YGL156W	SGD:S000003124
YEL036C	ANP1	ANP and osmotic sensitive	YEL036C	SGD:S000000762
YPR128C	ANT1	Adenine Nucleotide Transporter	YPR128C	SGD:S000006332
YCL050C	APA1	AP4A phosphorylase	YCL050C	SGD:S000000555
YNL172W	APC1	Anaphase Promoting Complex subunit	YNL172W	SGD:S000005116
YHR113W	APE4		YHR113W	SGD:S000001155
YNL077W	APJ1	Anti-Prion DnaJ	YNL077W	SGD:S000005021
YBL037W	APL3	clathrin Adaptor Protein complex Large chain	YBL037W	SGD:S000000133
YPL195W	APL5	clathrin Adaptor Protein complex Large chain	YPL195W	SGD:S000006116
YPL259C	APM1	clathrin Adaptor Protein complex Medium chain	YPL259C	SGD:S000006180
YBL019W	APN2	APurinic/apyrimidinic eNdonuclease	YBL019W	SGD:S000000115
YDL192W	ARF1	ADP-Ribosylation Factor	YDL192W	SGD:S000002351
YGL148W	ARO2	AROmatic amino acid requiring	YGL148W	SGD:S000003116
YDR101C	ARX1	Associated with Ribosomal eXport complex	YDR101C	SGD:S000002508
YMR116C	ASC1	Absence of growth Suppressor of Cyp1	YMR116C	SGD:S000004722
YNL008C	ASI3	Amino acid Sensor-Independent	YNL008C	SGD:S000004953
YPR093C	ASR1	Alcohol Sensitive Ring/PHD finger	YPR093C	SGD:S000006297
YBL069W	AST1	ATPase STabilizing	YBL069W	SGD:S000000165
YPR049C	ATG11	AuTophaGy related	YPR049C	SGD:S000006253
YLR189C	ATG26	AuTophaGy related	YLR189C	SGD:S000004179
YJL178C	ATG27	AuTophaGy related	YJL178C	SGD:S000003714
YIL146C	ATG32	AuTophaGy related	YIL146C	SGD:S000001408
YDL149W	ATG9	AuTophaGy related	YDL149W	SGD:S000002308
YBL099W	ATP1	ATP synthase	YBL099W	SGD:S000000195
YLR393W	ATP10	ATP synthase	YLR393W	SGD:S000004385
YOR011W	AUS1	ABC protein involved in Uptake of Sterols	YOR011W	SGD:S000005537
YJR001W	AVT1	Amino acid Vacuolar Transport	YJR001W	SGD:S000003761
YIL124W	AYR1	1-AcyldihYdroxyacetone-phosphate Reductase	YIL124W	SGD:S000001386
YBR068C	BAP2	Branched-chain Amino acid Permease	YBR068C	SGD:S000000272
YJL020C	BBC1	Bni1 synthetic lethal and Bee1 (las17) Complex member	YJL020C	SGD:S000003557
YDR375C	BCS1	ubiquinol-cytochrome c reductase (bc1) Synthesis	YDR375C	SGD:S000002783
YIL033C	BCY1	Bypass of CYclic-AMP requirement	YIL033C	SGD:S000001295
YAL060W	BDH1	Butanediol DeHydrogenase	YAL060W	SGD:S000000056
YER155C	BEM2	Bud EMergence	YER155C	SGD:S000000957
YOR198C	BFR1	BreFeldin A Resistance	YOR198C	SGD:S000005724
YHR101C	BIG1	Bad In Glucose	YHR101C	SGD:S000001143
YJL058C	BIT61	Binding partner of Tor2p	YJL058C	SGD:S000003594
YFL007W	BLM10	BLeoMycin resistance	YFL007W	SGD:S000001887
YER177W	BMH1	Brain Modulosignalin Homolog	YER177W	SGD:S000000979
YDR099W	BMH2	Brain Modulosignalin Homolog	YDR099W	SGD:S000002506
YJL060W	BNA3	Biosynthesis of Nicotinic Acid	YJL060W	SGD:S000003596
YNL271C	BNI1	Bud Neck Involved	YNL271C	SGD:S000005215
YNL233W	BNI4	Bud Neck Involved	YNL233W	SGD:S000005177
YLR078C	BOS1	Bet One Suppressor	YLR078C	SGD:S000004068
YLL015W	BPT1	Bile Pigment Transporter	YLL015W	SGD:S000003938
YNR051C	BRE5	BREfeldin A sensitivity	YNR051C	SGD:S000005334
YPL084W	BRO1	BCK1-like Resistance to Osmotic shock	YPL084W	SGD:S000006005
YBR290W	BSD2	Bypass Sod1p Defects	YBR290W	SGD:S000000494
YCR047C	BUD23	BUD site selection	YCR047C	SGD:S000000643
YCL014W	BUD3	BUD site selection	YCL014W	SGD:S000000520
YLR319C	BUD6	BUD site selection	YLR319C	SGD:S000004311
YDL099W	BUG1	Binder of USO1 and GRH1	YDL099W	SGD:S000002257
YML111W	BUL2	Binds Ubiquitin Ligase	YML111W	SGD:S000004579
YLR226W	BUR2	Bypass UAS Requirement	YLR226W	SGD:S000004216
YNL305C	BXI1	BaX Inhibitor	YNL305C	SGD:S000005249
YGR134W	CAF130	CCR4 Associated Factor	YGR134W	SGD:S000003366
YOR276W	CAF20	Cap Associated Factor	YOR276W	SGD:S000005802
YER048C	CAJ1		YER048C	SGD:S000000850
YEL063C	CAN1	CANavanine resistance	YEL063C	SGD:S000000789
YLR438W	CAR2	Catabolism of ARginine	YLR438W	SGD:S000004430
YGR174C	CBP4	Cytochrome B mRNA Processing	YGR174C	SGD:S000003406
YIL043C	CBR1	Cytochrome b Reductase	YIL043C	SGD:S000001305
YGR217W	CCH1	Calcium Channel Homolog	YGR217W	SGD:S000003449
YAL021C	CCR4	Carbon Catabolite Repression	YAL021C	SGD:S000000019
YJR064W	CCT5	Chaperonin Containing TCP-1	YJR064W	SGD:S000003825
YDR188W	CCT6	Chaperonin Containing TCP-1	YDR188W	SGD:S000002596
YJL008C	CCT8	Chaperonin Containing TCP-1	YJL008C	SGD:S000003545
YLR110C	CCW12	Covalently linked Cell Wall protein	YLR110C	SGD:S000004100
YFR028C	CDC14	Cell Division Cycle	YFR028C	SGD:S000001924
YAL038W	CDC19	Cell Division Cycle	YAL038W	SGD:S000000036
YLR310C	CDC25	Cell Division Cycle	YLR310C	SGD:S000004301
YBR160W	CDC28	Cell Division Cycle	YBR160W	SGD:S000000364
YLR314C	CDC3	Cell Division Cycle	YLR314C	SGD:S000004306
YOL139C	CDC33	Cell Division Cycle	YOL139C	SGD:S000005499
YDR168W	CDC37	Cell Division Cycle	YDR168W	SGD:S000002575
YDL126C	CDC48	Cell Division Cycle	YDL126C	SGD:S000002284
YGL190C	CDC55	Cell Division Cycle	YGL190C	SGD:S000003158
YLR418C	CDC73	Cell Division Cycle	YLR418C	SGD:S000004410
YDR301W	CFT1	Cleavage Factor Two	YDR301W	SGD:S000002709
YGL206C	CHC1	Clathrin Heavy Chain	YGL206C	SGD:S000003174
YGR157W	CHO2	CHOline requiring	YGR157W	SGD:S000003389
YOR114W	CIM1	Copy number Influence on Mtdna	YOR114W	SGD:S000005640
YGR207C	CIR1	Changed Intracellular Redox state	YGR207C	SGD:S000003439
YNR001C	CIT1	CITrate synthase	YNR001C	SGD:S000005284
YIL035C	CKA1	Casein Kinase Alpha subunit	YIL035C	SGD:S000001297
YOR061W	CKA2	Casein Kinase Alpha' subunit	YOR061W	SGD:S000005587
YLR133W	CKI1	Choline KInase	YLR133W	SGD:S000004123
YPR119W	CLB2	CycLin B	YPR119W	SGD:S000006323
YGR167W	CLC1	Clathrin Light Chain	YGR167W	SGD:S000003399
YGL215W	CLG1	Cyclin-Like Gene	YGL215W	SGD:S000003183
YAL040C	CLN3	CycLiN	YAL040C	SGD:S000000038
YMR012W	CLU1	CLUstered mitochondria	YMR012W	SGD:S000004614
YBR155W	CNS1	CyclophiliN Seven suppressor	YBR155W	SGD:S000000359
YBR003W	COQ1	COenzyme Q	YBR003W	SGD:S000000207
YOL096C	COQ3	COenzyme Q	YOL096C	SGD:S000005456
YML110C	COQ5	COenzyme Q	YML110C	SGD:S000004578
YBL045C	COR1	CORe protein of QH2 cytochrome c reductase	YBL045C	SGD:S000000141
YNR075W	COS10	COnserved Sequence	YNR075W	SGD:S000005358
YDR231C	COX20	Cytochrome c OXidase	YDR231C	SGD:S000002639
YDL067C	COX9	Cytochrome c OXidase	YDL067C	SGD:S000002225
YLR216C	CPR6	Cyclosporin-sensitive Proline Rotamase	YLR216C	SGD:S000004206
YJR032W	CPR7	Cyclosporin-sensitive Proline Rotamase	YJR032W	SGD:S000003793
YHR146W	CRP1	Cruciform DNA-Recognizing Protein	YHR146W	SGD:S000001189
YLR241W	CSC1	Calcium permeable Stress-gated cation Channel	YLR241W	SGD:S000004231
YBR042C	CST26	Chromosome STability	YBR042C	SGD:S000000246
YMR078C	CTF18	Chromosome Transmission Fidelity	YMR078C	SGD:S000004683
YPR135W	CTF4	Chromosome Transmission Fidelity	YPR135W	SGD:S000006339
YKL139W	CTK1	Carboxy-Terminal domain Kinase	YKL139W	SGD:S000001622
YJL006C	CTK2	Carboxy-Terminal domain Kinase	YJL006C	SGD:S000003543
YLR286C	CTS1	ChiTinaSe	YLR286C	SGD:S000004276
YMR264W	CUE1	Coupling of Ubiquitin conjugation to ER degradation	YMR264W	SGD:S000004877
YOR042W	CUE5	Coupling of Ubiquitin conjugation to ER degradation	YOR042W	SGD:S000005568
YDR163W	CWC15	Complexed With Cef1p	YDR163W	SGD:S000002570
YGR278W	CWC22	Complexed With Cef1p	YGR278W	SGD:S000003510
YGL027C	CWH41	Calcofluor White Hypersensitive	YGL027C	SGD:S000002995
YOR037W	CYC2	CYtochrome C	YOR037W	SGD:S000005563
YJL005W	CYR1	CYclic AMP Requirement	YJL005W	SGD:S000003542
YAL012W	CYS3	CYStathionine gamma-lyase	YAL012W	SGD:S000000010
YPL170W	DAP1	DAmage resistance Protein	YPL170W	SGD:S000006091
YDL031W	DBP10	Dead Box Protein	YDL031W	SGD:S000002189
YNL112W	DBP2	Dead Box Protein	YNL112W	SGD:S000005056
YLR276C	DBP9	Dead Box Protein	YLR276C	SGD:S000004266
YOL149W	DCP1	mRNA DeCaPping	YOL149W	SGD:S000005509
YOR173W	DCS2	DeCapping Scavenger	YOR173W	SGD:S000005699
YKL046C	DCW1	Defective Cell Wall	YKL046C	SGD:S000001529
YOR163W	DDP1	Diadenosine and Diphosphoinositol Polyphosphate phosphohydrolase	YOR163W	SGD:S000005689
YMR173W	DDR48	DNA Damage Responsive	YMR173W	SGD:S000004784
YKL054C	DEF1	RNAPII DEgradation Factor	YKL054C	SGD:S000001537
YDR051C	DET1	Decreased Ergosterol Transport	YDR051C	SGD:S000002458
YMR238W	DFG5	Defective for Filamentous Growth	YMR238W	SGD:S000004851
YOR311C	DGK1	DiacylGlycerol Kinase	YOR311C	SGD:S000005838
YDL160C	DHH1	DEAD box Helicase Homolog	YDL160C	SGD:S000002319
YLR348C	DIC1	DIcarboxylate Carrier	YLR348C	SGD:S000004340
YGR227W	DIE2	Derepression of ITR1 Expression	YGR227W	SGD:S000003459
YPL049C	DIG1	Down-regulator of Invasive Growth	YPL049C	SGD:S000005970
YPL265W	DIP5	DIcarboxylic amino acid Permease	YPL265W	SGD:S000006186
YOL021C	DIS3	homolog of S. pombe dis3 (chromosome DISjunction)	YOL021C	SGD:S000005381
YIR004W	DJP1	DnaJ Protein	YIR004W	SGD:S000001443
YEL071W	DLD3	D-Lactate Dehydrogenase	YEL071W	SGD:S000000797
YDL157C	DMO2	Determines Mitochondrial prOteome	YDL157C	SGD:S000002316
YDR141C	DOP1	homolog of A. nidulans DOPey	YDR141C	SGD:S000002548
YDR068W	DOS2		YDR068W	SGD:S000002475
YPR183W	DPM1	Dolichol Phosphate Mannose synthase	YPR183W	SGD:S000006387
YDR284C	DPP1	Diacylglycerol Pyrophosphate Phosphatase	YDR284C	SGD:S000002692
YLL008W	DRS1	Deficiency of Ribosomal Subunits	YLL008W	SGD:S000003931
YIR010W	DSN1	Dosage Suppressor of NNF1	YIR010W	SGD:S000001449
YGL043W	DST1	DNA Strand Transfer	YGL043W	SGD:S000003011
YDR359C	EAF1	Esa1p-Associated Factor	YDR359C	SGD:S000002767
YNL136W	EAF7	Esa1-Associated Factor	YNL136W	SGD:S000005080
YKL172W	EBP2	EBNA1-binding protein (homolog)	YKL172W	SGD:S000001655
YHR132C	ECM14	ExtraCellular Mutant	YHR132C	SGD:S000001174
YMR128W	ECM16	ExtraCellular Mutant	YMR128W	SGD:S000004735
YHL030W	ECM29	ExtraCellular Mutant	YHL030W	SGD:S000001022
YOR133W	EFT1	Elongation Factor Two	YOR133W	SGD:S000005659
YDR385W	EFT2	Elongation Factor Two	YDR385W	SGD:S000002793
YNR034W-A	EGO4	Exit from rapamycin-induced GrOwth arrest	YNR034W-A	SGD:S000007525
YDR036C	EHD3		YDR036C	SGD:S000002443
YJL196C	ELO1	ELOngation defective	YJL196C	SGD:S000003732
YCR034W	ELO2	fatty acid ELOngation	YCR034W	SGD:S000000630
YLR372W	ELO3	fatty acid ELOngation	YLR372W	SGD:S000004364
YDR516C	EMI2	Early Meiotic Induction	YDR516C	SGD:S000002924
YGL200C	EMP24	EndoMembrane Protein	YGL200C	SGD:S000003168
YFL048C	EMP47		YFL048C	SGD:S000001846
YGR254W	ENO1	ENOlase	YGR254W	SGD:S000003486
YGR145W	ENP2	Essential Nuclear Protein	YGR145W	SGD:S000003377
YGR071C	ENV11	late ENdosome and Vacuole interface function	YGR071C	SGD:S000003303
YMR124W	EPO1	Endoplasmic reticulum POlarization	YMR124W	SGD:S000004731
YPL028W	ERG10	ERGosterol biosynthesis	YPL028W	SGD:S000005949
YML126C	ERG13	ERGosterol biosynthesis	YML126C	SGD:S000004595
YGR060W	ERG25	ERGosterol biosynthesis	YGR060W	SGD:S000003292
YGL012W	ERG4	ERGosterol biosynthesis	YGL012W	SGD:S000002980
YML008C	ERG6	ERGosterol biosynthesis	YML008C	SGD:S000004467
YAR002C-A	ERP1	Emp24p/Erv25p Related Protein	YAR002C-A	SGD:S000002129
YDL018C	ERP3	Emp24p/Erv25p Related Protein	YDL018C	SGD:S000002176
YCR075C	ERS1	ERd Suppressor	YCR075C	SGD:S000000671
YBR239C	ERT1	Ethanol Regulated Transcription factor	YBR239C	SGD:S000000443
YGL054C	ERV14	ER Vesicle	YGL054C	SGD:S000003022
YGR284C	ERV29	ER Vesicle	YGR284C	SGD:S000003516
YNL125C	ESBP6		YNL125C	SGD:S000005069
YMR219W	ESC1	Establishes Silent Chromatin	YMR219W	SGD:S000004832
YDR365C	ESF1	Eighteen S rRNA Factor	YDR365C	SGD:S000002773
YIL151C	ESL1	EST/SMG-like	YIL151C	SGD:S000001413
YLR233C	EST1	Ever Shorter Telomeres	YLR233C	SGD:S000004223
YBR026C	ETR1	2-Enoyl Thioester Reductase	YBR026C	SGD:S000000230
YMR246W	FAA4	Fatty Acid Activation	YMR246W	SGD:S000004860
YFR019W	FAB1	Forms Aploid and Binucleate cells	YFR019W	SGD:S000001915
YKL060C	FBA1	Fructose-1,6-Bisphosphate Aldolase	YKL060C	SGD:S000001543
YLR377C	FBP1	Fructose-1,6-BisPhosphatase	YLR377C	SGD:S000004369
YBR101C	FES1	Factor Exchange for Ssa1p	YBR101C	SGD:S000000305
YFL041W	FET5	FErrous Transport	YFL041W	SGD:S000001853
YDR130C	FIN1	Filaments In between Nuclei	YDR130C	SGD:S000002537
YIL065C	FIS1	mitochondrial FISsion	YIL065C	SGD:S000001327
YMR306W	FKS3	FK506 Sensitivity	YMR306W	SGD:S000004923
YER182W	FMP10	Found in Mitochondrial Proteome	YER182W	SGD:S000000984
YMR020W	FMS1	Fenpropimorph-resistance Multicopy Suppressor	YMR020W	SGD:S000004622
YGR267C	FOL2	FOLic acid synthesis	YGR267C	SGD:S000003499
YDR519W	FPR2	FKBP Proline Rotamase	YDR519W	SGD:S000002927
YML074C	FPR3	Fk 506-sensitive Proline Rotamase	YML074C	SGD:S000004539
YLL029W	FRA1	Fe Repressor of Activation	YLL029W	SGD:S000003952
YAL028W	FRT2	Functionally Related to TCP1	YAL028W	SGD:S000000026
YER145C	FTR1	Fe TRansporter	YER145C	SGD:S000000947
YCL027W	FUS1	cell FUSion	YCL027W	SGD:S000000532
YOL051W	GAL11	GALactose metabolism	YOL051W	SGD:S000005411
YHR089C	GAR1	Glycine Arginine Rich	YHR089C	SGD:S000001131
YLR343W	GAS2	Glycophospholipid-Anchored Surface protein	YLR343W	SGD:S000004335
YGL195W	GCN1	General Control Nonderepressible	YGL195W	SGD:S000003163
YDL226C	GCS1	Growth Cold Sensitive	YDL226C	SGD:S000002385
YPL110C	GDE1	GlycerophosphoDiEsterase	YPL110C	SGD:S000006031
YOR164C	GET4	Guided Entry Tail-anchored proteins	YOR164C	SGD:S000005690
YHR108W	GGA2	Golgi-localized, Gamma-adaptin ear homology, Arf-binding protein	YHR108W	SGD:S000001150
YHR061C	GIC1	GTPase Interactive Component	YHR061C	SGD:S000001103
YCL039W	GID7	Glucose Induced Degradation deficient	YCL039W	SGD:S000000544
YPL137C	GIP3	Glc7 Interacting Protein	YPL137C	SGD:S000006058
YNL255C	GIS2	GIg Suppressor	YNL255C	SGD:S000005199
YPR035W	GLN1	GLutamiNe metabolism	YPR035W	SGD:S000006239
YOR168W	GLN4	GLutamiNe metabolism	YOR168W	SGD:S000005694
YEL046C	GLY1	GLYcine requiring	YEL046C	SGD:S000000772
YDR508C	GNP1	GlutamiNe Permease	YDR508C	SGD:S000002916
YDR331W	GPI8	GlycosylPhosphatidylInositol anchor biosynthesis	YDR331W	SGD:S000002739
YKL152C	GPM1	Glycerate PhosphoMutase	YKL152C	SGD:S000001635
YIL053W	GPP1	Glycerol-3-Phosphate Phosphatase	YIL053W	SGD:S000001315
YDR513W	GRX2	GlutaRedoXin	YDR513W	SGD:S000002921
YLR364W	GRX8	GlutaRedoXin	YLR364W	SGD:S000004356
YGR032W	GSC2	Glucan Synthase of Cerevisiae	YGR032W	SGD:S000003264
YML048W	GSF2	Glucose Signaling Factor	YML048W	SGD:S000004511
YLR293C	GSP1	Genetic Suppressor of Prp20-1	YLR293C	SGD:S000004284
YOR185C	GSP2	Genetic Suppressor of Prp20-1	YOR185C	SGD:S000005711
YGR102C	GTF1	Glutaminyl Transamidase subunit F	YGR102C	SGD:S000003334
YGL181W	GTS1	Glycine Threonine Serine repeat protein	YGL181W	SGD:S000003149
YPL249C	GYP5	Gtpase-activating protein for Ypt Proteins	YPL249C	SGD:S000006170
YBR285W	HAB1	Highly enriched in Autophagic Bodies	YBR285W	SGD:S000000489
YJL165C	HAL5	HALotolerance	YJL165C	SGD:S000003701
YLR256W	HAP1	Heme Activator Protein	YLR256W	SGD:S000004246
YPL001W	HAT1	Histone AcetylTransferase	YPL001W	SGD:S000005922
YDL223C	HBT1	HuB1 Target	YDL223C	SGD:S000002382
YJL033W	HCA4	Helicase CA	YJL033W	SGD:S000003570
YOR227W	HER1	Hmg2p ER Remodeling	YOR227W	SGD:S000005753
YMR207C	HFA1		YMR207C	SGD:S000004820
YPL254W	HFI1	Histone H2A Functional Interactor	YPL254W	SGD:S000006175
YGR187C	HGH1	HmG1/2 Homolog	YGR187C	SGD:S000003419
YBR010W	HHT1	Histone H Three	YBR010W	SGD:S000000214
YBL008W	HIR1	HIstone Regulation	YBL008W	SGD:S000000104
YOR038C	HIR2	HIstone Regulation	YOR038C	SGD:S000005564
YJR140C	HIR3	HIstone Regulation	YJR140C	SGD:S000003901
YCL030C	HIS4	HIStidine requiring	YCL030C	SGD:S000000535
YPR117W	HOB2	ortholog of Drosophila HOBbit	YPR117W	SGD:S000006321
YJR075W	HOC1	Homologous to OCh1	YJR075W	SGD:S000003836
YMR032W	HOF1	Homolog Of cdc Fifteen	YMR032W	SGD:S000004635
YLR113W	HOG1	High Osmolarity Glycerol response	YLR113W	SGD:S000004103
YIL072W	HOP1	HOmolog Pairing	YIL072W	SGD:S000001334
YPL116W	HOS3	Hda One Similar	YPL116W	SGD:S000006037
YBR215W	HPC2	Histone Periodic Control	YBR215W	SGD:S000000419
YNL004W	HRB1	Hypothetical RNA-Binding protein	YNL004W	SGD:S000004949
YOL013C	HRD1	HMG-coA Reductase Degradation	YOL013C	SGD:S000005373
YOR267C	HRK1	Hygromycin Resistance Kinase	YOR267C	SGD:S000005793
YOL123W	HRP1	Heterogenous nuclear RibonucleoProtein	YOL123W	SGD:S000005483
YPL204W	HRR25	HO and Radiation Repair	YPL204W	SGD:S000006125
YMR186W	HSC82		YMR186W	SGD:S000004798
YHL002W	HSE1	Has Symptoms of class E mutants; resembles Hbp, Stam and East	YHL002W	SGD:S000000994
YGL073W	HSF1	Heat Shock transcription Factor	YGL073W	SGD:S000003041
YBR133C	HSL7	Histone Synthetic Lethal	YBR133C	SGD:S000000337
YOR020C	HSP10	Heat Shock Protein	YOR020C	SGD:S000005546
YLL026W	HSP104	Heat Shock Protein	YLL026W	SGD:S000003949
YBR072W	HSP26	Heat Shock Protein	YBR072W	SGD:S000000276
YDR171W	HSP42	Heat Shock Protein	YDR171W	SGD:S000002578
YLR259C	HSP60	Heat Shock Protein	YLR259C	SGD:S000004249
YDR258C	HSP78	Heat Shock Protein	YDR258C	SGD:S000002666
YPL240C	HSP82	Heat Shock Protein	YPL240C	SGD:S000006161
YOR025W	HST3	Homolog of SIR Two (SIR2)	YOR025W	SGD:S000005551
YBL002W	HTB2	Histone h Two B	YBL002W	SGD:S000000098
YHR094C	HXT1	HeXose Transporter	YHR094C	SGD:S000001136
YDR342C	HXT7	HeXose Transporter	YDR342C	SGD:S000002750
YER065C	ICL1	IsoCitrate Lyase	YER065C	SGD:S000000867
YNL037C	IDH1	Isocitrate DeHydrogenase	YNL037C	SGD:S000004982
YOR136W	IDH2	Isocitrate DeHydrogenase	YOR136W	SGD:S000005662
YBR159W	IFA38		YBR159W	SGD:S000000363
YNL157W	IGO1	Initiation of G zerO	YNL157W	SGD:S000005101
YLR384C	IKI3	Insensitive to KIller toxin	YLR384C	SGD:S000004376
YER086W	ILV1	IsoLeucine-plus-Valine requiring	YER086W	SGD:S000000888
YCL009C	ILV6	IsoLeucine Valine	YCL009C	SGD:S000000515
YNL075W	IMP4	Interacting with Mpp10p	YNL075W	SGD:S000005019
YLR413W	INA1	INdicator of Abscission	YLR413W	SGD:S000004405
YNL106C	INP52	INositol polyphosphate 5-Phosphatase	YNL106C	SGD:S000005050
YFR013W	IOC3	Iswi One Complex	YFR013W	SGD:S000001909
YJR141W	IPA1	Important for cleavage and PolyAdenylation	YJR141W	SGD:S000003902
YBR140C	IRA1	Inhibitory Regulator of the RAS-cAMP pathway	YBR140C	SGD:S000000344
YOL081W	IRA2	Inhibitory Regulator of the RAS-cAMP pathway	YOL081W	SGD:S000005441
YEL001C	IRC22	Increased Recombination Centers	YEL001C	SGD:S000000727
YIL026C	IRR1	IRRegular cell behavior	YIL026C	SGD:S000001288
YOR155C	ISN1	IMP-Specific 5'-Nucleotidase	YOR155C	SGD:S000005681
YBR086C	IST2	Increased Sodium Tolerance	YBR086C	SGD:S000000290
YKL032C	IXR1	Intrastrand cross (X)-link Recognition	YKL032C	SGD:S000001515
YJL073W	JEM1	DnaJ-like protein of the ER Membrane	YJL073W	SGD:S000003609
YNL227C	JJJ1	J-protein (Type III)	YNL227C	SGD:S000005171
YMR294W	JNM1	Just Nuclear Migration	YMR294W	SGD:S000004908
YBR017C	KAP104	KAryoPherin	YBR017C	SGD:S000000221
YER110C	KAP123	KAryoPherin	YER110C	SGD:S000000912
YLR347C	KAP95	KAryoPherin	YLR347C	SGD:S000004339
YJL034W	KAR2	KARyogamy	YJL034W	SGD:S000003571
YDR367W	KEI1	Kex2-cleavable protein Essential for Inositol phosphorylceramide synthesis	YDR367W	SGD:S000002775
YHR158C	KEL1	KELch repeat	YHR158C	SGD:S000001201
YPL145C	KES1	KrE11-1 Suppressor	YPL145C	SGD:S000006066
YLR096W	KIN2	KINase	YLR096W	SGD:S000004086
YDR532C	KRE28		YDR532C	SGD:S000002940
YPR159W	KRE6	Killer toxin REsistant	YPR159W	SGD:S000006363
YNL308C	KRI1	KRR1-Interacting protein	YNL308C	SGD:S000005252
YCL059C	KRR1	contains KRR-R motif	YCL059C	SGD:S000000564
YPL053C	KTR6	Kre Two Related	YPL053C	SGD:S000005974
YJL207C	LAA1	Large AP-1 Accessory	YJL207C	SGD:S000003743
YKL073W	LHS1	Lumenal Hsp Seventy	YKL073W	SGD:S000001556
YHR081W	LRP1	Like RrP6	YHR081W	SGD:S000001123
YFR024C-A	LSB3	Las Seventeen Binding protein	YFR024C-A	SGD:S000002968
YOR142W	LSC1	Ligase of Succinyl-CoA	YOR142W	SGD:S000005668
YJL124C	LSM1	Like SM	YJL124C	SGD:S000003660
YPL004C	LSP1	Long chain bases Stimulate Phosphorylation	YPL004C	SGD:S000005925
YNL268W	LYP1	LYsine-specific Permease	YNL268W	SGD:S000005212
YBR115C	LYS2	LYSine requiring	YBR115C	SGD:S000000319
YDL182W	LYS20	LYSine requiring	YDL182W	SGD:S000002341
YDL131W	LYS21	LYSine	YDL131W	SGD:S000002289
YNR050C	LYS9	LYSine requiring	YNR050C	SGD:S000005333
YDR060W	MAK21	MAintenance of Killer	YDR060W	SGD:S000002467
YPR051W	MAK3	MAintenance of Killer	YPR051W	SGD:S000006255
YIL070C	MAM33	Mitochondrial Acidic Matrix protein	YIL070C	SGD:S000001332
YBR185C	MBA1	Multi-copy Bypass of AFG3	YBR185C	SGD:S000000389
YOR298C-A	MBF1	Multiprotein Bridging Factor	YOR298C-A	SGD:S000007253
YOR197W	MCA1	MetaCAspase	YOR197W	SGD:S000005723
YBL023C	MCM2	MiniChromosome Maintenance	YBL023C	SGD:S000000119
YHL018W	MCO14	Mitochondrial Class One protein of 14 kDa	YHL018W	SGD:S000001010
YKL150W	MCR1	Mitochondrial NADH-Cytochrome b5 Reductase	YKL150W	SGD:S000001633
YGR012W	MCY1	putative Mitochondrial CYsteine synthase	YGR012W	SGD:S000003244
YFL016C	MDJ1	Mitochondrial DnaJ	YFL016C	SGD:S000001878
YML104C	MDM1	Mitochondrial Distribution and Morphology	YML104C	SGD:S000004572
YOR147W	MDM32	Mitochondrial Distribution and Morphology	YOR147W	SGD:S000005673
YGL219C	MDM34	Mitochondrial Distribution and Morphology	YGL219C	SGD:S000003187
YOL111C	MDY2	Mating-Deficient Yeast	YOL111C	SGD:S000005471
YPR138C	MEP3		YPR138C	SGD:S000006342
YGR264C	MES1	MEthionyl-tRNA Synthetase	YGR264C	SGD:S000003496
YPL023C	MET12	METhionine requiring	YPL023C	SGD:S000005944
YPL060W	MFM1	Mrs2 Function Modulating factor	YPL060W	SGD:S000005981
YML062C	MFT1	Mitochondrial Fusion Targeting	YML062C	SGD:S000004527
YIR033W	MGA2	Multicopy suppressor of GAm1 (snf2)	YIR033W	SGD:S000001472
YOR232W	MGE1	Mitochondrial GrpE	YOR232W	SGD:S000005758
YDR296W	MHR1	Mitochondrial Homologous Recombination	YDR296W	SGD:S000002704
YKL195W	MIA40	Mitochondrial intermembrane space Import and Assembly	YKL195W	SGD:S000001678
YKR016W	MIC60	MItochondrial contact site and Cristae organizing system	YKR016W	SGD:S000001724
YNL291C	MID1	Mating pheromone-Induced Death	YNL291C	SGD:S000005235
YFL034W	MIL1	Medium adaptin-Interacting Ligand	YFL034W	SGD:S000001860
YEL007W	MIT1	Muc1 expressed Independent of TEC1	YEL007W	SGD:S000000733
YNL085W	MKT1	Maintenance of K2 Killer Toxin	YNL085W	SGD:S000005029
YMR167W	MLH1	MutL Homolog	YMR167W	SGD:S000004777
YKR095W	MLP1	Myosin-Like Protein	YKR095W	SGD:S000001803
YIL149C	MLP2	Myosin-Like Protein	YIL149C	SGD:S000001411
YNL117W	MLS1	MaLate Synthase	YNL117W	SGD:S000005061
YLL006W	MMM1	Maintenance of Mitochondrial Morphology	YLL006W	SGD:S000003929
YMR177W	MMT1	Mitochondrial Metal Transporter	YMR177W	SGD:S000004789
YER001W	MNN1	MaNNosyltransferase	YER001W	SGD:S000000803
YDR245W	MNN10	MaNNosyltransferase	YDR245W	SGD:S000002653
YJL183W	MNN11	MaNNosyltransferase	YJL183W	SGD:S000003719
YKL201C	MNN4	MaNNosyltransferase	YKL201C	SGD:S000001684
YPL050C	MNN9	MaNNosyltransferase	YPL050C	SGD:S000005971
YIL014W	MNT3	MaNnosylTransferase	YIL014W	SGD:S000001276
YFL034C-B	MOB2	Mps One Binder	YFL034C-B	SGD:S000001859
YJR074W	MOG1	Multicopy suppressor Of ts Gsp1	YJR074W	SGD:S000003835
YER068W	MOT2	Modulator Of Transcription	YER068W	SGD:S000000870
YIR002C	MPH1	Mutator PHenotype	YIR002C	SGD:S000001441
YJL066C	MPM1	Mitochondrial Peculiar Membrane protein	YJL066C	SGD:S000003602
YJR002W	MPP10	M Phase Phosphoproteins	YJR002W	SGD:S000003762
YDL028C	MPS1	MonoPolar Spindle	YDL028C	SGD:S000002186
YJL019W	MPS3	MonoPolar Spindle	YJL019W	SGD:S000003556
YGL064C	MRH4	Mitochondrial RNA Helicase	YGL064C	SGD:S000003032
YML009C	MRPL39	Mitochondrial Ribosomal Protein, Large subunit	YML009C	SGD:S000004468
YHR147C	MRPL6	Mitochondrial Ribosomal Protein, Large subunit	YHR147C	SGD:S000001190
YDR337W	MRPS28	Mitochondrial Ribosomal Protein, Small subunit	YDR337W	SGD:S000002745
YBR251W	MRPS5	Mitochondrial Ribosomal Protein, Small subunit	YBR251W	SGD:S000000455
YBR146W	MRPS9	Mitochondrial Ribosomal Protein, Small subunit	YBR146W	SGD:S000000350
YOR066W	MSA1	Mbf and Sbf Associated	YOR066W	SGD:S000005592
YHR039C	MSC7	Meiotic Sister-Chromatid recombination	YHR039C	SGD:S000001081
YPL104W	MSD1	Mitochondrial aminoacyl-tRNA Synthetase, Aspartate (D)	YPL104W	SGD:S000006025
YOL033W	MSE1	Mitochondrial aminoacyl-tRNA Synthetase, Glutamate (E)	YOL033W	SGD:S000005393
YHR120W	MSH1	MutS Homolog	YHR120W	SGD:S000001162
YDL154W	MSH5	MutS Homolog	YDL154W	SGD:S000002313
YKL062W	MSN4	Multicopy suppressor of SNF1 mutation	YKL062W	SGD:S000001545
YGR028W	MSP1	Mitochondrial Sorting of Proteins	YGR028W	SGD:S000003260
YDR208W	MSS4	Multicopy Suppressor of Stt4 mutation	YDR208W	SGD:S000002616
YAL034W-A	MTW1	Mis TWelve-like	YAL034W-A	SGD:S000000032
YGR055W	MUP1	Methionine UPtake	YGR055W	SGD:S000003287
YER156C	MYG1		YER156C	SGD:S000000958
YHR023W	MYO1	MYOsin	YHR023W	SGD:S000001065
YKL129C	MYO3	MYOsin	YKL129C	SGD:S000001612
YMR109W	MYO5	MYOsin	YMR109W	SGD:S000004715
YDR493W	MZM1	Mitochondrial Zinc Maintenance	YDR493W	SGD:S000002901
YGL122C	NAB2	Nuclear polyAdenylated RNA-Binding	YGL122C	SGD:S000003090
YML117W	NAB6	Nucleic Acid Binding protein	YML117W	SGD:S000004585
YNL124W	NAF1	Nuclear Assembly Factor	YNL124W	SGD:S000005068
YLR382C	NAM2	Nuclear Accommodation of Mitochondria	YLR382C	SGD:S000004374
YKR048C	NAP1	Nucleosome Assembly Protein	YKR048C	SGD:S000001756
YGR147C	NAT2	N-terminal AcetylTransferase	YGR147C	SGD:S000003379
YPR131C	NAT3	N-terminal AcetylTransferase	YPR131C	SGD:S000006335
YPR155C	NCA2	Nuclear Control of ATPase	YPR155C	SGD:S000006359
YNL036W	NCE103	NonClassical Export	YNL036W	SGD:S000004981
YBL024W	NCL1	NuCLear protein	YBL024W	SGD:S000000120
YHR042W	NCP1	NADP-Cytochrome P450 reductase	YHR042W	SGD:S000001084
YMR122W-A	NCW1	Novel Cell Wall protein	YMR122W-A	SGD:S000007524
YIL144W	NDC80	Nuclear Division Cycle	YIL144W	SGD:S000001406
YML120C	NDI1	NADH Dehydrogenase Internal	YML120C	SGD:S000004589
YLR265C	NEJ1	Nonhomologous End-Joining defective	YLR265C	SGD:S000004255
YJL076W	NET1	Nucleolar silencing Establishing factor and Telophase regulator	YJL076W	SGD:S000003612
YNL078W	NIS1	Neck protein Interacting with Septins	YNL078W	SGD:S000005022
YLR328W	NMA1	Nicotinamide Mononucleotide Adenylyltransferase	YLR328W	SGD:S000004320
YHR077C	NMD2	Nonsense-mediated MRNA Decay	YHR077C	SGD:S000001119
YHR170W	NMD3	Nonsense-Mediated mRNA Decay	YHR170W	SGD:S000001213
YJR112W	NNF1	Necessary for Nuclear Function	YJR112W	SGD:S000003873
YKL151C	NNR2	Nicotinamide Nucleotide Repair	YKL151C	SGD:S000001634
YOR056C	NOB1	Nin1 (One) Binding protein	YOR056C	SGD:S000005582
YNR053C	NOG2	NucleOlar G-protein	YNR053C	SGD:S000005336
YNL175C	NOP13	NucleOlar Protein	YNL175C	SGD:S000005119
YNL110C	NOP15	NucleOlar Protein	YNL110C	SGD:S000005054
YPL043W	NOP4	NucleOlar Protein	YPL043W	SGD:S000005964
YLR197W	NOP56	NucleOlar Protein of 56.8 kDa	YLR197W	SGD:S000004187
YJR072C	NPA3	Nucleolar Preribosomal Associated	YJR072C	SGD:S000003833
YDR432W	NPL3	Nuclear Protein Localization	YDR432W	SGD:S000002840
YMR091C	NPL6	Nuclear Protein Localization	YMR091C	SGD:S000004697
YNL183C	NPR1	Nitrogen Permease Reactivator	YNL183C	SGD:S000005127
YER126C	NSA2	Nop Seven Associated	YER126C	SGD:S000000928
YHR133C	NSG1		YHR133C	SGD:S000001175
YPL233W	NSL1	Nnf1 Synthetic Lethal	YPL233W	SGD:S000006154
YJL041W	NSP1	NucleoSkeletal-like Protein	YJL041W	SGD:S000003577
YGR159C	NSR1		YGR159C	SGD:S000003391
YNL091W	NST1	Negatively affects Salt Tolerance	YNL091W	SGD:S000005035
YJL208C	NUC1	NUClease	YJL208C	SGD:S000003744
YDR150W	NUM1	NUclear Migration	YDR150W	SGD:S000002557
YOR098C	NUP1	NUclear Pore	YOR098C	SGD:S000005624
YKL068W	NUP100	NUclear Pore	YKL068W	SGD:S000001551
YMR047C	NUP116	NUclear Pore	YMR047C	SGD:S000004650
YIL115C	NUP159	NUclear Pore	YIL115C	SGD:S000001377
YJL039C	NUP192	NUclear Pore	YJL039C	SGD:S000003576
YLR335W	NUP2	NUclear Pore	YLR335W	SGD:S000004327
YDR192C	NUP42	NUclear Pore	YDR192C	SGD:S000002600
YGL172W	NUP49	NUclear Pore	YGL172W	SGD:S000003140
YAR002W	NUP60	NUclear Pore	YAR002W	SGD:S000000063
YDL116W	NUP84	NUclear Pore	YDL116W	SGD:S000002274
YDL193W	NUS1	Nuclear Undecaprenyl pyrophosphate Synthase	YDL193W	SGD:S000002352
YHR195W	NVJ1	Nucleus-Vacuole Junction	YHR195W	SGD:S000001238
YLR093C	NYV1	New Yeast V-SNARE	YLR093C	SGD:S000004083
YKL120W	OAC1	OxaloAcetate Carrier	YKL120W	SGD:S000001603
YCR095C	OCA4	Oxidant-induced Cell-cycle Arrest	YCR095C	SGD:S000000691
YBR025C	OLA1	Obg-Like ATPase	YBR025C	SGD:S000000229
YGL055W	OLE1	OLEic acid requiring	YGL055W	SGD:S000003023
YBR230C	OM14	Outer Membrane Protein of 14 kDa	YBR230C	SGD:S000000434
YIL136W	OM45	Outer Membrane	YIL136W	SGD:S000001398
YOL032W	OPI10	OverProducer of Inositol	YOL032W	SGD:S000005392
YJR073C	OPI3	OverProducer of Inositol	YJR073C	SGD:S000003834
YJL212C	OPT1	OligoPeptide Transporter	YJL212C	SGD:S000003748
YNL261W	ORC5	Origin Recognition Complex	YNL261W	SGD:S000005205
YGR038W	ORM1		YGR038W	SGD:S000003270
YLR350W	ORM2		YLR350W	SGD:S000004342
YDL019C	OSH2	OxySterol binding protein Homolog	YDL019C	SGD:S000002177
YHR073W	OSH3	OxySterol binding protein Homolog	YHR073W	SGD:S000001115
YFL044C	OTU1	Ovarian TUmor	YFL044C	SGD:S000001850
YER154W	OXA1	cytochrome OXidase Activity	YER154W	SGD:S000000956
YDR071C	PAA1	PolyAmine Acetyltransferase	YDR071C	SGD:S000002478
YER165W	PAB1	Poly(A) Binding protein	YER165W	SGD:S000000967
YMR165C	PAH1	Phosphatidic Acid phosphoHydrolase	YMR165C	SGD:S000004775
YDR348C	PAL1	Pears And Lemons	YDR348C	SGD:S000002756
YHR097C	PAL2	Pears And Lemons	YHR097C	SGD:S000001139
YDR251W	PAM1	Pp2A Multicopy suppressor	YDR251W	SGD:S000002659
YJL104W	PAM16	Presequence translocase-Associated Motor	YJL104W	SGD:S000003640
YLR008C	PAM18	Presequence translocase-Associated Motor	YLR008C	SGD:S000003998
YHR063C	PAN5	PANtothenate biosynthesis	YHR063C	SGD:S000001105
YOL115W	PAP2	Poly(A) Polymerase	YOL115W	SGD:S000005475
YCR077C	PAT1	Protein Associated with Topoisomerase II	YCR077C	SGD:S000000673
YGR178C	PBP1	Pab1p-Binding Protein	YGR178C	SGD:S000003410
YNL181W	PBR1	Potentiates Bioactive compound Response	YNL181W	SGD:S000005125
YBR295W	PCA1	P-type Cation-transporting ATPase	YBR295W	SGD:S000000499
YNL289W	PCL1	Pho85 CycLin	YNL289W	SGD:S000005233
YDL127W	PCL2	Pho85 CycLin	YDL127W	SGD:S000002285
YER059W	PCL6	Pho85 CycLin	YER059W	SGD:S000000861
YIL050W	PCL7	Pho85 CycLin	YIL050W	SGD:S000001312
YEL058W	PCM1	PhosphoaCetylglucosamine Mutase	YEL058W	SGD:S000000784
YDR081C	PDC2	Pyruvate DeCarboxylase	YDR081C	SGD:S000002488
YCL043C	PDI1	Protein Disulfide Isomerase	YCL043C	SGD:S000000548
YOR328W	PDR10	Pleiotropic Drug Resistance	YOR328W	SGD:S000005855
YIL013C	PDR11	Pleiotropic Drug Resistance	YIL013C	SGD:S000001275
YPL058C	PDR12	Pleiotropic Drug Resistance	YPL058C	SGD:S000005979
YDR406W	PDR15	Pleiotropic Drug Resistance	YDR406W	SGD:S000002814
YNL264C	PDR17	Pleiotropic Drug Resistance	YNL264C	SGD:S000005208
YNR070W	PDR18	Pleiotropic Drug Resistance	YNR070W	SGD:S000005353
YBL005W	PDR3	Pleiotropic Drug Resistance	YBL005W	SGD:S000000101
YOR153W	PDR5	Pleiotropic Drug Resistance	YOR153W	SGD:S000005679
YMR076C	PDS5	Precocious Dissociation of Sisters	YMR076C	SGD:S000004681
YBL017C	PEP1	carboxyPEPtidase Y-deficient	YBL017C	SGD:S000000113
YCR044C	PER1	protein Processing in the ER	YCR044C	SGD:S000000640
YLR064W	PER33	Pore and ER protein, 33 kDa	YLR064W	SGD:S000004054
YBL030C	PET9	PETite	YBL030C	SGD:S000000126
YLR191W	PEX13	PEroXin	YLR191W	SGD:S000004181
YGL153W	PEX14	PEroXisome related	YGL153W	SGD:S000003121
YOL044W	PEX15	PEroXisome related	YOL044W	SGD:S000005404
YDR479C	PEX29	PEroXisome related	YDR479C	SGD:S000002887
YDR329C	PEX3	PEroXin	YDR329C	SGD:S000002737
YGR240C	PFK1	PhosphoFructoKinase	YGR240C	SGD:S000003472
YDR306C	PFU1	Pheromone, F-box, Ubiquitination	YDR306C	SGD:S000002714
YOR122C	PFY1	ProFilin of Yeast	YOR122C	SGD:S000005648
YBR196C	PGI1	PhosphoGlucoIsomerase	YBR196C	SGD:S000000400
YCR012W	PGK1	3-PhosphoGlycerate Kinase	YCR012W	SGD:S000000605
YJL198W	PHO90	PHOsphate metabolism	YJL198W	SGD:S000003734
YNR013C	PHO91	PHOsphate metabolism	YNR013C	SGD:S000005296
YDR374C	PHO92	PHOsphate metabolism	YDR374C	SGD:S000002782
YER053C	PIC2	PI Carrier	YER053C	SGD:S000000855
YBL022C	PIM1	Proteolysis In Mitochondria	YBL022C	SGD:S000000118
YBL051C	PIN4	Psi+ INducibility	YBL051C	SGD:S000000147
YPR113W	PIS1	Phosphatidyl Inositol Synthase	YPR113W	SGD:S000006317
YMR123W	PKR1	Pichia farinosa Killer toxin Resistance	YMR123W	SGD:S000004730
YGL008C	PMA1	Plasma Membrane ATPase	YGL008C	SGD:S000002976
YER132C	PMD1	Paralog of MDS3	YER132C	SGD:S000000934
YCR024C-A	PMP1	Plasma Membrane Proteolipid	YCR024C-A	SGD:S000000619
YEL017C-A	PMP2	Plasma Membrane Proteolipid	YEL017C-A	SGD:S000002103
YDL095W	PMT1	Protein O-MannosylTransferase	YDL095W	SGD:S000002253
YJR143C	PMT4	Protein O-MannosylTransferase	YJR143C	SGD:S000003904
YGL037C	PNC1	Pyrazinamidase and NiCotinamidase	YGL037C	SGD:S000003005
YLR209C	PNP1	purine nucleoside phosphorylase	YLR209C	SGD:S000004199
YEL055C	POL5	POLymerase	YEL055C	SGD:S000000781
YMR129W	POM152	POre Membrane	YMR129W	SGD:S000004736
YNL055C	POR1	PORin	YNL055C	SGD:S000005000
YNR032W	PPG1	Protein Phosphatase involved in Glycogen accumulation	YNR032W	SGD:S000005315
YEL060C	PRB1	PRoteinase B	YEL060C	SGD:S000000786
YER012W	PRE1	PRoteinase yscE	YER012W	SGD:S000000814
YML092C	PRE8	PRoteinase yscE	YML092C	SGD:S000004557
YAR031W	PRM9	Pheromone-Regulated Membrane protein	YAR031W	SGD:S000000078
YLL036C	PRP19	Pre-RNA Processing	YLL036C	SGD:S000003959
YPR178W	PRP4	Pre-mRNA Processing	YPR178W	SGD:S000006382
YKL012W	PRP40	Pre-mRNA Processing	YKL012W	SGD:S000001495
YDR235W	PRP42	Pre-mRNA Processing	YDR235W	SGD:S000002643
YGL120C	PRP43	Pre-mRNA Processing	YGL120C	SGD:S000003088
YBR237W	PRP5	Pre-mRNA Processing	YBR237W	SGD:S000000441
YHR165C	PRP8	Pre-mRNA Processing	YHR165C	SGD:S000001208
YKL181W	PRS1	PhosphoRibosylpyrophosphate Synthetase	YKL181W	SGD:S000001664
YOR361C	PRT1	PRoTein synthesis	YOR361C	SGD:S000005888
YNL169C	PSD1	PhosphatidylSerine Decarboxylase	YNL169C	SGD:S000005113
YKL077W	PSG1	Pma1 Stabilization in the Golgi	YKL077W	SGD:S000001560
YML017W	PSP2	Polymerase SuPpressor	YML017W	SGD:S000004479
YLL010C	PSR1	Plasma membrane Sodium Response	YLL010C	SGD:S000003933
YDR055W	PST1	Protoplasts-SecreTed	YDR055W	SGD:S000002462
YBL057C	PTH2	Peptidyl-Trna Hydrolase	YBL057C	SGD:S000000153
YJR059W	PTK2	Putative serine/Threonine protein Kinase	YJR059W	SGD:S000003820
YKR093W	PTR2	Peptide TRansport	YKR093W	SGD:S000001801
YLL013C	PUF3	PUmilio-homology domain Family	YLL013C	SGD:S000003936
YGL014W	PUF4	PUmilio-homology domain Family	YGL014W	SGD:S000002982
YHR037W	PUT2	Proline UTilization	YHR037W	SGD:S000001079
YLR196W	PWP1	Periodic tryptophan (W) Protein	YLR196W	SGD:S000004186
YPL147W	PXA1	PeroXisomal ABC-transporter	YPL147W	SGD:S000006068
YKR090W	PXL1	PaXillin-Like protein	YKR090W	SGD:S000001798
YHR001W-A	QCR10	ubiQuinol-cytochrome C oxidoReductase	YHR001W-A	SGD:S000003529
YPL153C	RAD53	RADiation sensitive	YPL153C	SGD:S000006074
YOR048C	RAT1	Ribonucleic Acid Trafficking	YOR048C	SGD:S000005574
YLR084C	RAX2		YLR084C	SGD:S000004074
YAL036C	RBG1	RiBosome interacting Gtpase	YAL036C	SGD:S000000034
YGR173W	RBG2	RiBosome interacting Gtpase	YGR173W	SGD:S000003405
YML030W	RCF1	Respiratory superComplex Factor	YML030W	SGD:S000004492
YOL010W	RCL1	Rna 3'-terminal phosphate Cyclase Like	YOL010W	SGD:S000005370
YBR049C	REB1	RNA polymerase I Enhancer Binding protein	YBR049C	SGD:S000000253
YDR028C	REG1	REsistance to Glucose repression	YDR028C	SGD:S000002435
YFR051C	RET2	RETrieval from ER	YFR051C	SGD:S000001947
YPL010W	RET3	RETrieval from ER	YPL010W	SGD:S000005931
YOR346W	REV1	REVersionless	YOR346W	SGD:S000005873
YPL167C	REV3	REVersionless	YPL167C	SGD:S000006088
YGR250C	RIE1	Restoration of Impaired growths of ERMES-lacking cells	YGR250C	SGD:S000003482
YHR197W	RIX1	RIbosome eXport	YHR197W	SGD:S000001240
YNL002C	RLP7	Ribosomal-Like Protein	YNL002C	SGD:S000004947
YER070W	RNR1	RiboNucleotide Reductase	YER070W	SGD:S000000872
YJL026W	RNR2	RiboNucleotide Reductase	YJL026W	SGD:S000003563
YGR180C	RNR4	RiboNucleotide Reductase	YGR180C	SGD:S000003412
YPR010C	RPA135	RNA Polymerase A	YPR010C	SGD:S000006214
YOR151C	RPB2	RNA Polymerase B	YOR151C	SGD:S000005677
YIL021W	RPB3	RNA Polymerase B	YIL021W	SGD:S000001283
YNR003C	RPC34	RNA Polymerase C	YNR003C	SGD:S000005286
YPR190C	RPC82	RNA Polymerase C	YPR190C	SGD:S000006394
YHR088W	RPF1	Ribosome Production Factor	YHR088W	SGD:S000001130
YKR081C	RPF2	Ribosome Production Factor	YKR081C	SGD:S000001789
YBR079C	RPG1		YBR079C	SGD:S000000283
YLR075W	RPL10	Ribosomal Protein of the Large subunit	YLR075W	SGD:S000004065
YPR102C	RPL11A	Ribosomal Protein of the Large subunit	YPR102C	SGD:S000006306
YEL054C	RPL12A	Ribosomal Protein of the Large subunit	YEL054C	SGD:S000000780
YMR142C	RPL13B	Ribosomal Protein of the Large subunit	YMR142C	SGD:S000004750
YIL133C	RPL16A	Ribosomal Protein of the Large subunit	YIL133C	SGD:S000001395
YNL069C	RPL16B	Ribosomal Protein of the Large subunit	YNL069C	SGD:S000005013
YJL177W	RPL17B	Ribosomal Protein of the Large subunit	YJL177W	SGD:S000003713
YOL120C	RPL18A	Ribosomal Protein of the Large subunit	YOL120C	SGD:S000005480
YBR084C-A	RPL19A	Ribosomal Protein of the Large subunit	YBR084C-A	SGD:S000002156
YBL027W	RPL19B	Ribosomal Protein of the Large subunit	YBL027W	SGD:S000000123
YPL220W	RPL1A	Ribosomal Protein of the Large subunit	YPL220W	SGD:S000006141
YMR242C	RPL20A	Ribosomal Protein of the Large subunit	YMR242C	SGD:S000004855
YOR312C	RPL20B	Ribosomal Protein of the Large subunit	YOR312C	SGD:S000005839
YBR191W	RPL21A	Ribosomal Protein of the Large subunit	YBR191W	SGD:S000000395
YGL031C	RPL24A	Ribosomal Protein of the Large subunit	YGL031C	SGD:S000002999
YOL127W	RPL25	Ribosomal Protein of the Large subunit	YOL127W	SGD:S000005487
YLR344W	RPL26A	Ribosomal Protein of the Large subunit	YLR344W	SGD:S000004336
YHR010W	RPL27A	Ribosomal Protein of the Large subunit	YHR010W	SGD:S000001052
YFR031C-A	RPL2A	Ribosomal Protein of the Large subunit	YFR031C-A	SGD:S000002104
YOR063W	RPL3	Ribosomal Protein of the Large subunit	YOR063W	SGD:S000005589
YDL075W	RPL31A	Ribosomal Protein of the Large subunit	YDL075W	SGD:S000002233
YBR031W	RPL4A	Ribosomal Protein of the Large subunit	YBR031W	SGD:S000000235
YPL131W	RPL5	Ribosomal Protein of the Large subunit	YPL131W	SGD:S000006052
YLR448W	RPL6B	Ribosomal Protein of the Large subunit	YLR448W	SGD:S000004440
YGL076C	RPL7A	Ribosomal Protein of the Large subunit	YGL076C	SGD:S000003044
YLL045C	RPL8B	Ribosomal Protein of the Large subunit	YLL045C	SGD:S000003968
YGL147C	RPL9A	Ribosomal Protein of the Large subunit	YGL147C	SGD:S000003115
YHR027C	RPN1	Regulatory Particle Non-ATPase	YHR027C	SGD:S000001069
YHR200W	RPN10	Regulatory Particle Non-ATPase	YHR200W	SGD:S000001243
YFR004W	RPN11	Regulatory Particle Non-ATPase	YFR004W	SGD:S000001900
YIL075C	RPN2	Regulatory Particle Non-ATPase	YIL075C	SGD:S000001337
YDL097C	RPN6	Regulatory Particle Non-ATPase	YDL097C	SGD:S000002255
YDL140C	RPO21	RNA POlymerase	YDL140C	SGD:S000002299
YOR116C	RPO31	RNA POlymerase	YOR116C	SGD:S000005642
YLR340W	RPP0	Ribosomal Protein P0	YLR340W	SGD:S000004332
YGR214W	RPS0A	Ribosomal Protein of the Small subunit	YGR214W	SGD:S000003446
YOR293W	RPS10A	Ribosomal Protein of the Small subunit	YOR293W	SGD:S000005819
YDR025W	RPS11A	Ribosomal Protein of the Small subunit	YDR025W	SGD:S000002432
YOR369C	RPS12	Ribosomal Protein of the Small subunit	YOR369C	SGD:S000005896
YDR064W	RPS13	Ribosomal Protein of the Small subunit	YDR064W	SGD:S000002471
YCR031C	RPS14A	Ribosomal Protein of the Small subunit	YCR031C	SGD:S000000627
YOL040C	RPS15	Ribosomal Protein of the Small subunit	YOL040C	SGD:S000005400
YML024W	RPS17A	Ribosomal Protein of the Small subunit	YML024W	SGD:S000004486
YDR450W	RPS18A	Ribosomal Protein of the Small subunit	YDR450W	SGD:S000002858
YML026C	RPS18B	Ribosomal Protein of the Small subunit	YML026C	SGD:S000004488
YOL121C	RPS19A	Ribosomal Protein of the Small subunit	YOL121C	SGD:S000005481
YLR441C	RPS1A	Ribosomal Protein of the Small subunit	YLR441C	SGD:S000004433
YML063W	RPS1B	Ribosomal Protein of the Small subunit	YML063W	SGD:S000004528
YGL123W	RPS2	Ribosomal Protein of the Small subunit	YGL123W	SGD:S000003091
YHL015W	RPS20	Ribosomal Protein of the Small subunit	YHL015W	SGD:S000001007
YJL190C	RPS22A	Ribosomal Protein of the Small subunit	YJL190C	SGD:S000003726
YKL156W	RPS27A	Ribosomal Protein of the Small subunit	YKL156W	SGD:S000001639
YNL178W	RPS3	Ribosomal Protein of the Small subunit	YNL178W	SGD:S000005122
YLR167W	RPS31	Ribosomal Protein of the Small subunit	YLR167W	SGD:S000004157
YJR145C	RPS4A	Ribosomal Protein of the Small subunit	YJR145C	SGD:S000003906
YPL090C	RPS6A	Ribosomal Protein of the Small subunit	YPL090C	SGD:S000006011
YOR096W	RPS7A	Ribosomal Protein of the Small subunit	YOR096W	SGD:S000005622
YNL096C	RPS7B	Ribosomal Protein of the Small subunit	YNL096C	SGD:S000005040
YBL072C	RPS8A	Ribosomal Protein of the Small subunit	YBL072C	SGD:S000000168
YPL081W	RPS9A	Ribosomal Protein of the Small subunit	YPL081W	SGD:S000006002
YBR189W	RPS9B	Ribosomal Protein of the Small subunit	YBR189W	SGD:S000000393
YKL145W	RPT1	Regulatory Particle Triple-A protein, or Regulatory Particle Triphosphatase	YKL145W	SGD:S000001628
YOR117W	RPT5	Regulatory Particle Triple-A protein, or Regulatory Particle Triphosphatase	YOR117W	SGD:S000005643
YMR131C	RRB1	Regulator of Ribosome Biogenesis	YMR131C	SGD:S000004738
YPL012W	RRP12	Ribosomal RNA Processing	YPL012W	SGD:S000005933
YGR095C	RRP46	Ribosomal RNA Processing	YGR095C	SGD:S000003327
YOR001W	RRP6	Ribosomal RNA Processing	YOR001W	SGD:S000005527
YDR083W	RRP8	Ribosomal RNA Processing	YDR083W	SGD:S000002490
YIL127C	RRT14	Regulator of rDNA Transcription	YIL127C	SGD:S000001389
YLR357W	RSC2	Remodel the Structure of Chromatin	YLR357W	SGD:S000004349
YDR303C	RSC3	Remodel the Structure of Chromatin	YDR303C	SGD:S000002711
YKR008W	RSC4	Remodel the Structure of Chromatin	YKR008W	SGD:S000001716
YFR037C	RSC8	Remodel the Structure of Chromatin	YFR037C	SGD:S000001933
YKL155C	RSM22	Ribosomal Small subunit of Mitochondria	YKL155C	SGD:S000001638
YGR215W	RSM27	Ribosomal Small subunit of Mitochondria	YGR215W	SGD:S000003447
YER125W	RSP5	Reverses Spt- Phenotype	YER125W	SGD:S000000927
YDR233C	RTN1	ReTiculoN-like	YDR233C	SGD:S000002641
YMR185W	RTP1	Required for the nuclear Transport of RNA Pol II	YMR185W	SGD:S000004797
YER104W	RTT105	Regulator of Ty1 Transposition	YER104W	SGD:S000000906
YHR154W	RTT107	Regulator of Ty1 Transposition	YHR154W	SGD:S000001197
YDR190C	RVB1	RuVB-like	YDR190C	SGD:S000002598
YPL235W	RVB2	RuVB-like	YPL235W	SGD:S000006156
YCR009C	RVS161	Reduced Viability on Starvation	YCR009C	SGD:S000000602
YDR388W	RVS167	Reduced Viability on Starvation	YDR388W	SGD:S000002796
YER043C	SAH1	S-Adenosyl-l-Homocysteine hydrolase	YER043C	SGD:S000000845
YER129W	SAK1	Snf1 Activating Kinase	YER129W	SGD:S000000931
YLR180W	SAM1	S-AdenosylMethionine requiring	YLR180W	SGD:S000004170
YDR502C	SAM2	S-AdenosylMethionine requiring	YDR502C	SGD:S000002910
YNL026W	SAM50	Sorting and Assembly Machinery	YNL026W	SGD:S000004971
YDR143C	SAN1	Sir Antagonist	YDR143C	SGD:S000002550
YER047C	SAP1	Sin1 Associated Protein	YER047C	SGD:S000000849
YFR040W	SAP155	Sit4 Associated Protein	YFR040W	SGD:S000001936
YCR008W	SAT4		YCR008W	SGD:S000000601
YER087C-B	SBH1	Sec61 beta homolog	YER087C-B	SGD:S000002128
YHL034C	SBP1		YHL034C	SGD:S000001026
YPR129W	SCD6	Suppressor of Clathrin Deficiency	YPR129W	SGD:S000006333
YMR214W	SCJ1	S. Cerevisiae DnaJ	YMR214W	SGD:S000004827
YDL139C	SCM3	Suppressor of Chromosome Missegregation	YDL139C	SGD:S000002298
YGL126W	SCS3	Suppressor of Choline Sensitivity	YGL126W	SGD:S000003094
YMR305C	SCW10	Soluble Cell Wall protein	YMR305C	SGD:S000004921
YLL041C	SDH2	Succinate DeHydrogenase	YLL041C	SGD:S000003964
YDR164C	SEC1	SECretory	YDR164C	SGD:S000002571
YLR166C	SEC10	SECretory	YLR166C	SGD:S000004156
YNR026C	SEC12	SECretory	YNR026C	SGD:S000005309
YGL233W	SEC15	SECretory	YGL233W	SGD:S000003202
YDR498C	SEC20	SECretory	YDR498C	SGD:S000002906
YPR181C	SEC23	SECretory	YPR181C	SGD:S000006385
YIL109C	SEC24	SECretory	YIL109C	SGD:S000001371
YDR238C	SEC26	SECretory	YDR238C	SGD:S000002646
YDR166C	SEC5	SECretory	YDR166C	SGD:S000002573
YLR378C	SEC61	SECretory	YLR378C	SGD:S000004370
YOR254C	SEC63	SECretory	YOR254C	SGD:S000005780
YDR170C	SEC7	SECretory	YDR170C	SGD:S000002577
YPR055W	SEC8	SECretory	YPR055W	SGD:S000006259
YLR404W	SEI1	SEIpin	YLR404W	SGD:S000004396
YPL165C	SET6	SET domain-containing	YPL165C	SGD:S000006086
YHR098C	SFB3	Sed Five Binding	YHR098C	SGD:S000001140
YJR095W	SFC1	Succinate-Fumarate Carrier	YJR095W	SGD:S000003856
YOR140W	SFL1	Suppressor gene for FLocculation	YOR140W	SGD:S000005666
YOR021C	SFM1	Spout Family Methyltransferase	YOR021C	SGD:S000005547
YPR198W	SGE1	Suppression of Gal11 Expression	YPR198W	SGD:S000006402
YIR001C	SGN1	Slower Growth on Non-fermentable carbon sources	YIR001C	SGD:S000001440
YOR073W	SGO1	ShuGOshin (Japanese for "guardian spirit")	YOR073W	SGD:S000005599
YOR007C	SGT2	Small Glutamine-rich Tetratricopeptide repeat-containing protein	YOR007C	SGD:S000005533
YLR058C	SHM2	Serine HydroxyMethyltransferase	YLR058C	SGD:S000004048
YBL058W	SHP1	Suppressor of High-copy PP1	YBL058W	SGD:S000000154
YDL212W	SHR3	Super high Histidine Resistant	YDL212W	SGD:S000002371
YLR079W	SIC1	Substrate/Subunit Inhibitor of Cyclin-dependent protein kinase	YLR079W	SGD:S000004069
YOL031C	SIL1	Suppressor of the Ire1/Lhs1 double mutant	YOL031C	SGD:S000005391
YOL004W	SIN3	Switch INdependent	YOL004W	SGD:S000005364
YNL257C	SIP3	SNF1-Interacting Protein	YNL257C	SGD:S000005201
YMR140W	SIP5	Snf1 Interacting Protein	YMR140W	SGD:S000004748
YDR227W	SIR4	Silent Information Regulator	YDR227W	SGD:S000002635
YNL007C	SIS1	SIt4 Suppressor	YNL007C	SGD:S000004952
YLR187W	SKG3	Suppressor of lethality of Kex2 Gas1 double null mutant	YLR187W	SGD:S000004177
YLR398C	SKI2	SuperKIller	YLR398C	SGD:S000004390
YPR189W	SKI3	SuperKIller	YPR189W	SGD:S000006393
YGR143W	SKN1	Suppressor of Kre Null	YGR143W	SGD:S000003375
YDR328C	SKP1	Suppressor of Kinetochore Protein mutant	YDR328C	SGD:S000002736
YMR216C	SKY1	SRPK1-like Kinase in Yeast	YMR216C	SGD:S000004829
YLR139C	SLS1	Synthetic Lethal with SSM4	YLR139C	SGD:S000004129
YDR189W	SLY1	Suppressor of Loss of Ypt1	YDR189W	SGD:S000002597
YFL008W	SMC1	Stability of MiniChromosomes	YFL008W	SGD:S000001886
YFR031C	SMC2	Structural Maintenance of Chromosomes	YFR031C	SGD:S000001927
YLR383W	SMC6	Structural Maintenance of Chromosomes	YLR383W	SGD:S000004375
YDR510W	SMT3	Suppressor of Mif Two	YDR510W	SGD:S000002918
YBR172C	SMY2	Suppressor of MYo2-66	YBR172C	SGD:S000000376
YDR525W-A	SNA2	Sensitivity to NA+	YDR525W-A	SGD:S000007236
YJL151C	SNA3	Sensitivity to NA+	YJL151C	SGD:S000003687
YAL030W	SNC1	Suppressor of the Null allele of CAP	YAL030W	SGD:S000000028
YBR106W	SND3	SRP-iNDependent targeting	YBR106W	SGD:S000000310
YDR477W	SNF1	Sucrose NonFermenting	YDR477W	SGD:S000002885
YGL115W	SNF4	Sucrose NonFermenting	YGL115W	SGD:S000003083
YPL002C	SNF8	Sucrose NonFermenting	YPL002C	SGD:S000005923
YIL016W	SNL1	Suppressor of Nup116-C Lethal	YIL016W	SGD:S000001278
YDR011W	SNQ2	Sensitivity to 4-NitroQuinoline-N-oxide	YDR011W	SGD:S000002418
YCR033W	SNT1	SaNT domains	YCR033W	SGD:S000000629
YGR013W	SNU71	Small NUclear ribonucleoprotein associated	YGR013W	SGD:S000003245
YMR096W	SNZ1	SNooZe	YMR096W	SGD:S000004702
YLL011W	SOF1	Suppressor Of Fibrillarin	YLL011W	SGD:S000003934
YNR034W	SOL1	Suppressor Of Los1-1	YNR034W	SGD:S000005317
YMR066W	SOV1	Synthesis Of Var	YMR066W	SGD:S000004670
YFL002C	SPB4	Suppressor of PAB1	YFL002C	SGD:S000001894
YGL093W	SPC105	Spindle Pole Component	YGL093W	SGD:S000003061
YDR356W	SPC110	Spindle Pole Component	YDR356W	SGD:S000002764
YML055W	SPC2	Signal Peptidase Complex	YML055W	SGD:S000004519
YOL052C	SPE2	SPErmidine auxotroph	YOL052C	SGD:S000005412
YEL031W	SPF1	Sensitivity to Pichia Farinosa killer toxin	YEL031W	SGD:S000000757
YPL138C	SPP1	Set1c, Phd finger Protein	YPL138C	SGD:S000006059
YLR424W	SPP382	Suppressor of PrP38 #2	YLR424W	SGD:S000004416
YDR464W	SPP41	Suppressor of PrP4	YDR464W	SGD:S000002872
YGL207W	SPT16	SuPpressor of Ty	YGL207W	SGD:S000003175
YKL020C	SPT23	SuPpressor of Ty	YKL020C	SGD:S000001503
YBR081C	SPT7	SuPpressor of Ty's	YBR081C	SGD:S000000285
YCL037C	SRO9	Suppressor of rho3	YCL037C	SGD:S000000542
YAL005C	SSA1	Stress-Seventy subfamily A	YAL005C	SGD:S000000004
YLL024C	SSA2	Stress-Seventy subfamily A	YLL024C	SGD:S000003947
YBL075C	SSA3	Stress-Seventy subfamily A	YBL075C	SGD:S000000171
YER103W	SSA4	Stress-Seventy subfamily A	YER103W	SGD:S000000905
YDL229W	SSB1	Stress-Seventy subfamily B	YDL229W	SGD:S000002388
YNL209W	SSB2	Stress-Seventy subfamily B	YNL209W	SGD:S000005153
YJR045C	SSC1	Stress-Seventy subfamily C	YJR045C	SGD:S000003806
YDR293C	SSD1	Suppressor of SIT4 Deletion	YDR293C	SGD:S000002701
YPL106C	SSE1	Stress Seventy subfamily E	YPL106C	SGD:S000006027
YBR169C	SSE2	Stress Seventy subfamily E	YBR169C	SGD:S000000373
YNL025C	SSN8	Suppressor of SNf1	YNL025C	SGD:S000004970
YPL232W	SSO1	Supressor of Sec One	YPL232W	SGD:S000006153
YMR183C	SSO2	Supressor of Sec One	YMR183C	SGD:S000004795
YLR250W	SSP120	Saccharomyces Secretory Protein	YLR250W	SGD:S000004240
YOR242C	SSP2	Sporulation SPecific	YOR242C	SGD:S000005768
YLR362W	STE11	STErile	YLR362W	SGD:S000004354
YDR103W	STE5	STErile	YDR103W	SGD:S000002510
YCL032W	STE50	STErile	YCL032W	SGD:S000000537
YKL209C	STE6	STErile	YKL209C	SGD:S000001692
YIL126W	STH1	SNF Two Homolog	YIL126W	SGD:S000001388
YOR027W	STI1	STress Inducible	YOR027W	SGD:S000005553
YLR150W	STM1	Suppressor of ToM1	YLR150W	SGD:S000004140
YGL022W	STT3	STaurosporine and Temperature sensitive	YGL022W	SGD:S000002990
YPR086W	SUA7	Suppressor of Upstream AUG	YPR086W	SGD:S000006290
YDL084W	SUB2	SUppressor of Brr1-1	YDL084W	SGD:S000002242
YJR007W	SUI2	SUppressor of Initiator codon	YJR007W	SGD:S000003767
YDR172W	SUP35	SUPpressor	YDR172W	SGD:S000002579
YBR143C	SUP45	SUPpressor	YBR143C	SGD:S000000347
YBR231C	SWC5	SWr Complex	YBR231C	SGD:S000000435
YMR149W	SWP1	Suppressor of a WbP1 mutation	YMR149W	SGD:S000004757
YPR095C	SYT1	Suppressor of ypt3	YPR095C	SGD:S000006299
YCR042C	TAF2	TATA binding protein-Associated Factor	YCR042C	SGD:S000000638
YBR198C	TAF5	TATA binding protein-Associated Factor	YBR198C	SGD:S000000402
YPR140W	TAZ1	TAfaZzin	YPR140W	SGD:S000006344
YBR150C	TBS1	ThiaBendazole Sensitive	YBR150C	SGD:S000000354
YOR086C	TCB1	Three Calcium and lipid Binding domains (TriCalBins)	YOR086C	SGD:S000005612
YNL087W	TCB2	Three Calcium and lipid Binding domains (TriCalBins)	YNL087W	SGD:S000005031
YPL180W	TCO89	Tor Complex One	YPL180W	SGD:S000006101
YGR192C	TDH3	Triose-phosphate DeHydrogenase	YGR192C	SGD:S000003424
YPR080W	TEF1	Translation Elongation Factor	YPR080W	SGD:S000006284
YBR118W	TEF2	Translation Elongation Factor	YBR118W	SGD:S000000322
YJR019C	TES1	ThioESterase	YJR019C	SGD:S000003780
YDR460W	TFB3	Transcription Factor B	YDR460W	SGD:S000002868
YPR056W	TFB4	Transcription Factor B subunit 4	YPR056W	SGD:S000006260
YOR110W	TFC7		YOR110W	SGD:S000005636
YLR004C	THI73	THIamine regulon	YLR004C	SGD:S000003994
YOL072W	THP1	Tho2/Hpr1 Phenotype	YOL072W	SGD:S000005433
YPR045C	THP3	THO-related Protein	YPR045C	SGD:S000006249
YCR053W	THR4	THReonine requiring	YCR053W	SGD:S000000649
YKR059W	TIF1	Translation Initiation Factor	YKR059W	SGD:S000001767
YMR260C	TIF11	Translation Initiation Factor	YMR260C	SGD:S000004873
YJL138C	TIF2	Translation Initiation Factor	YJL138C	SGD:S000003674
YPR163C	TIF3	Translation Initiation Factor	YPR163C	SGD:S000006367
YDR429C	TIF35	Translation Initiation Factor	YDR429C	SGD:S000002837
YPR016C	TIF6	Translation Initiation Factor	YPR016C	SGD:S000006220
YHR005C-A	TIM10	Translocase of the Inner Membrane	YHR005C-A	SGD:S000003530
YDR322C-A	TIM11	Translocase of the Inner Mitochondrial membrane	YDR322C-A	SGD:S000007255
YOR297C	TIM18	Translocase of the Inner Mitochondrial membrane	YOR297C	SGD:S000005823
YNR017W	TIM23	Translocase of the Inner Mitochondrial membrane	YNR017W	SGD:S000005300
YIL022W	TIM44	Translocase of the Inner Mitochondrial membrane	YIL022W	SGD:S000001284
YJR014W	TMA22	Translation Machinery Associated	YJR014W	SGD:S000003775
YOR091W	TMA46	Translation Machinery Associated	YOR091W	SGD:S000005617
YDR107C	TMN2	TransMembrane Nine	YDR107C	SGD:S000002514
YER175C	TMT1	Trans-aconitate MethylTransferase	YER175C	SGD:S000000977
YOR194C	TOA1		YOR194C	SGD:S000005720
YJL093C	TOK1		YJL093C	SGD:S000003629
YDR457W	TOM1	Temperature dependent Organization in Mitotic nucleus or Trigger Of Mitosis	YDR457W	SGD:S000002865
YGR082W	TOM20	Translocase of the Outer Mitochondrial membrane	YGR082W	SGD:S000003314
YNL131W	TOM22	Translocase of the Outer Mitochondrial membrane	YNL131W	SGD:S000005075
YMR203W	TOM40	Translocase of the Outer Mitochondrial membrane	YMR203W	SGD:S000004816
YNL121C	TOM70	Translocase of the Outer Mitochondrial membrane	YNL121C	SGD:S000005065
YHR117W	TOM71	Translocase of the Outer Mitochondrial membrane	YHR117W	SGD:S000001159
YOL006C	TOP1	TOPoisomerase	YOL006C	SGD:S000005366
YDR050C	TPI1	Triose-Phosphate Isomerase	YDR050C	SGD:S000002457
YPR156C	TPO3	Transporter of POlyamines	YPR156C	SGD:S000006360
YOR273C	TPO4	Transporter of POlyamines	YOR273C	SGD:S000005799
YMR261C	TPS3	Trehalose Phosphate Synthase	YMR261C	SGD:S000004874
YPL176C	TRE1	Transferrin REceptor like	YPL176C	SGD:S000006097
YOR256C	TRE2	Transferrrin REceptor like	YOR256C	SGD:S000005782
YML005W	TRM12	TRna Methyltransferase	YML005W	SGD:S000004464
YPL030W	TRM44	TRna Methyltransferase	YPL030W	SGD:S000005951
YMR259C	TRM732	Transfer RNA Methyltransferase	YMR259C	SGD:S000004872
YKL211C	TRP3	TRyPtophan	YKL211C	SGD:S000001694
YHR106W	TRR2	ThioRedoxin Reductase	YHR106W	SGD:S000001148
YDR407C	TRS120	TRapp Subunit	YDR407C	SGD:S000002815
YMR218C	TRS130	TRapp Subunit	YMR218C	SGD:S000004831
YGR209C	TRX2	ThioRedoXin	YGR209C	SGD:S000003441
YML028W	TSA1	Thiol-Specific Antioxidant	YML028W	SGD:S000004490
YER093C	TSC11	Temperature-sensitive Suppressors of Csg2 mutants	YER093C	SGD:S000000895
YML100W	TSL1	Trehalose Synthase Long chain	YML100W	SGD:S000004566
YDL060W	TSR1	Twenty S rRNA accumulation	YDL060W	SGD:S000002218
YOR187W	TUF1		YOR187W	SGD:S000005713
YCR084C	TUP1	dTMP-UPtake	YCR084C	SGD:S000000680
YDR390C	UBA2	UBiquitin Activating	YDR390C	SGD:S000002798
YHR111W	UBA4	UBiquitin-Activating	YHR111W	SGD:S000001153
YDL122W	UBP1	UBiquitin-specific Protease	YDL122W	SGD:S000002280
YBL067C	UBP13	UBiquitin-specific Protease	YBL067C	SGD:S000000163
YBR058C	UBP14	UBiquitin-specific Protease	YBR058C	SGD:S000000262
YOR124C	UBP2	UBiquitin-specific Protease	YOR124C	SGD:S000005650
YER151C	UBP3	UBiquitin-specific Protease	YER151C	SGD:S000000953
YFR010W	UBP6	UBiquitin-specific Protease	YFR010W	SGD:S000001906
YGR184C	UBR1		YGR184C	SGD:S000003416
YML013W	UBX2	UBiquitin regulatory X	YML013W	SGD:S000004475
YDL091C	UBX3	UBiquitin regulatory X	YDL091C	SGD:S000002249
YML088W	UFO1	UV-F-box-HO	YML088W	SGD:S000004553
YGR019W	UGA1	Utilization of GAba	YGR019W	SGD:S000003251
YDR470C	UGO1	UGO (Japanese for fusion)	YDR470C	SGD:S000002878
YKL035W	UGP1	UDP-glucose pyrophosphorylase	YKL035W	SGD:S000001518
YAR027W	UIP3	Ulp1 Interacting Protein	YAR027W	SGD:S000000075
YPL003W	ULA1	Ubiquitin-Like protein Activation	YPL003W	SGD:S000005924
YPL020C	ULP1	UbL-specific Protease	YPL020C	SGD:S000005941
YIL031W	ULP2	UbL-specific Protease	YIL031W	SGD:S000001293
YJL130C	URA2	URAcil requiring	YJL130C	SGD:S000003666
YJR103W	URA8	URAcil requiring	YJR103W	SGD:S000003864
YKL014C	URB1	Unhealthy Ribosome Biogenesis	YKL014C	SGD:S000001497
YNL229C	URE2	UREidosuccinate transport	YNL229C	SGD:S000005173
YDL058W	USO1	yUSOu - transport in Japanese	YDL058W	SGD:S000002216
YJL109C	UTP10	U Three Protein	YJL109C	SGD:S000003645
YLR222C	UTP13	U Three Protein	YLR222C	SGD:S000004212
YGR090W	UTP22	U Three Protein	YGR090W	SGD:S000003322
YIL091C	UTP25	U Three Protein	YIL091C	SGD:S000001353
YDR324C	UTP4	U Three Protein	YDR324C	SGD:S000002732
YER082C	UTP7	U Three Protein	YER082C	SGD:S000000884
YLR386W	VAC14	VACuole morphology and inheritance mutant	YLR386W	SGD:S000004378
YOR106W	VAM3	VAcuolar Morphogenesis	YOR106W	SGD:S000005632
YDL077C	VAM6	VAcuolar Morphogenesis	YDL077C	SGD:S000002235
YGL212W	VAM7	VAcuolar Morphogenesis	YGL212W	SGD:S000003180
Q0140	VAR1		Q0140	SGD:S000007275
YKR105C	VBA5	Vacuolar Basic Amino acid transporter	YKR105C	SGD:S000001813
YDL128W	VCX1	VaCuolar H+/Ca2+ eXchanger	YDL128W	SGD:S000002286
YLR373C	VID22	Vacuolar Import and Degradation	YLR373C	SGD:S000004365
YBR105C	VID24	Vacuolar Import and Degradation	YBR105C	SGD:S000000309
YIL017C	VID28	Vacuolar Import and Degradation	YIL017C	SGD:S000001279
YGL227W	VID30	Vacuolar Import and Degradation	YGL227W	SGD:S000003196
YDL185W	VMA1	Vacuolar Membrane Atpase	YDL185W	SGD:S000002344
YHR039C-A	VMA10		YHR039C-A	SGD:S000002100
YPL234C	VMA11	Vacuolar Membrane Atpase	YPL234C	SGD:S000006155
YBR127C	VMA2	Vacuolar Membrane Atpase	YBR127C	SGD:S000000331
YGR105W	VMA21	Vacuolar Membrane Atpase	YGR105W	SGD:S000003337
YOR332W	VMA4	Vacuolar Membrane Atpase	YOR332W	SGD:S000005859
YHL035C	VMR1	Vacuolar Multidrug Resistance	YHL035C	SGD:S000001027
YGR106C	VOA1	V0 Assembly protein	YGR106C	SGD:S000003338
YOR132W	VPS17	Vacuolar Protein Sorting	YOR132W	SGD:S000005658
YDR495C	VPS3	Vacuolar Protein Sorting	YDR495C	SGD:S000002903
YJL154C	VPS35	Vacuolar Protein Sorting	YJL154C	SGD:S000003690
YDR484W	VPS52	Vacuolar Protein Sorting	YDR484W	SGD:S000002892
YDR027C	VPS54	Vacuolar Protein Sorting	YDR027C	SGD:S000002434
YML097C	VPS9	Vacuolar Protein Sorting	YML097C	SGD:S000004563
YGL225W	VRG4	Vandate Resistance Glycosylation	YGL225W	SGD:S000003193
YML002W	VRL1		YML002W	SGD:S000004461
YFL004W	VTC2	Vacuolar Transporter Chaperone	YFL004W	SGD:S000001890
YPL019C	VTC3	Vacuolar Transporter Chaperone	YPL019C	SGD:S000005940
YOR359W	VTS1	VTi1-2 Suppressor	YOR359W	SGD:S000005886
YNL197C	WHI3	WHIskey	YNL197C	SGD:S000005141
YOL097C	WRS1	W (tryptophan) RS (tRNA synthetase)	YOL097C	SGD:S000005457
YIL101C	XBP1	XhoI site-Binding Protein	YIL101C	SGD:S000001363
YGL173C	XRN1	eXoRiboNuclease	YGL173C	SGD:S000003141
YBL028C	YBL028C		YBL028C	SGD:S000000124
YBR085C-A	YBR085C-A		YBR085C-A	SGD:S000007522
YBR287W	YBR287W		YBR287W	SGD:S000000491
YLL048C	YBT1	Yeast Bile Transporter	YLL048C	SGD:S000003971
YCL002C	YCL002C		YCL002C	SGD:S000000508
YCL019W	YCL019W		YCL019W	SGD:S000000524
YCR043C	YCR043C		YCR043C	SGD:S000000639
YDL206W	YCX1	Yeast CCX	YDL206W	SGD:S000002365
YNL064C	YDJ1	Yeast dnaJ	YNL064C	SGD:S000005008
YDL085C-A	YDL085C-A		YDL085C-A	SGD:S000007588
YDL144C	YDL144C		YDL144C	SGD:S000002303
YDL186W	YDL186W		YDL186W	SGD:S000002345
YDR338C	YDR338C		YDR338C	SGD:S000002746
YDR514C	YDR514C		YDR514C	SGD:S000002922
YEL041W	YEF1		YEL041W	SGD:S000000767
YLR249W	YEF3	Yeast Elongation Factor	YLR249W	SGD:S000004239
YLL012W	YEH1	Yeast steryl Ester Hydrolase	YLL012W	SGD:S000003935
YEL025C	YEL025C		YEL025C	SGD:S000000751
YEL077C	YEL077C		YEL077C	SGD:S000006409
YER158C	YER158C		YER158C	SGD:S000000960
YDL072C	YET3	Yeast Endoplasmic reticulum Transmembrane protein	YDL072C	SGD:S000002230
YFR006W	YFR006W		YFR006W	SGD:S000001902
YGL138C	YGL138C		YGL138C	SGD:S000003106
YGR016W	YGR016W		YGR016W	SGD:S000003248
YGR111W	YGR111W		YGR111W	SGD:S000003343
YGR153W	YGR153W		YGR153W	SGD:S000003385
YGR237C	YGR237C		YGR237C	SGD:S000003469
YGR234W	YHB1	Yeast flavoHemogloBin	YGR234W	SGD:S000003466
YHL042W	YHL042W		YHL042W	SGD:S000001034
YHR127W	YHR127W		YHR127W	SGD:S000001169
YPL201C	YIG1	Yeast protein Interacting with Glycerol 3-phosphatase	YPL201C	SGD:S000006122
YMR152W	YIM1		YMR152W	SGD:S000004760
YJL070C	YJL070C		YJL070C	SGD:S000003606
YJR084W	YJR084W		YJR084W	SGD:S000003844
YJR096W	YJR096W		YJR096W	SGD:S000003857
YLR200W	YKE2	Yeast ortholog of mouse KE2	YLR200W	SGD:S000004190
YKR075C	YKR075C		YKR075C	SGD:S000001783
YLR126C	YLR126C		YLR126C	SGD:S000004116
YLR179C	YLR179C		YLR179C	SGD:S000004169
YLR257W	YLR257W		YLR257W	SGD:S000004247
YML038C	YMD8		YML038C	SGD:S000004502
YPR024W	YME1	Yeast Mitochondrial Escape	YPR024W	SGD:S000006228
YMR045C	YMR045C		YMR045C	SGD:S000004648
YMR099C	YMR099C		YMR099C	SGD:S000004705
YMR196W	YMR196W		YMR196W	SGD:S000004809
YNCL0001W	YNCL0001W		YNCL0001W	SGD:S000006683
YNL040W	YNL040W		YNL040W	SGD:S000004985
YNL190W	YNL190W		YNL190W	SGD:S000005134
YNL208W	YNL208W		YNL208W	SGD:S000005152
YNR048W	YNR048W		YNR048W	SGD:S000005331
YNR071C	YNR071C		YNR071C	SGD:S000005354
YOL075C	YOL075C		YOL075C	SGD:S000005435
YPR028W	YOP1	YIP One Partner	YPR028W	SGD:S000006232
YGR281W	YOR1	Yeast Oligomycin Resistance	YGR281W	SGD:S000003513
YOR289W	YOR289W		YOR289W	SGD:S000005815
YML027W	YOX1	Yeast homeobOX	YML027W	SGD:S000004489
YPL060C-A	YPL060C-A		YPL060C-A	SGD:S000007388
YPL108W	YPL108W		YPL108W	SGD:S000006029
YPL216W	YPL216W		YPL216W	SGD:S000006137
YGR198W	YPP1	sYnuclein-Protective Protein	YGR198W	SGD:S000003430
YDR352W	YPQ2	Yeast PQ-loop protein	YDR352W	SGD:S000002760
YPR114W	YPR114W		YPR114W	SGD:S000006318
YPR137C-A	YPR137C-A		YPR137C-A	SGD:S000007359
YER031C	YPT31	Yeast Protein Two	YER031C	SGD:S000000833
YDR381W	YRA1	Yeast RNA Annealing protein	YDR381W	SGD:S000002789
YKL214C	YRA2	Yeast RNA Annealing protein	YKL214C	SGD:S000001697
YLR467W	YRF1-5		YLR467W	SGD:S000004459
YIR026C	YVH1	Yeast vaccinia virus VH1 Homolog	YIR026C	SGD:S000001465
YOL109W	ZEO1	ZEOcin resistance	YOL109W	SGD:S000005469
YNL241C	ZWF1	ZWischenFerment	YNL241C	SGD:S000005185

## Sheet: Ssa2
input	symbol	name	secondaryIdentifier	primaryIdentifier
YLR304C	ACO1	ACOnitase	YLR304C	SGD:S000004295
YCR011C	ADP1	ATP-Dependent Permease	YCR011C	SGD:S000000604
YDL239C	ADY3	Accumulation of DYads	YDL239C	SGD:S000002398
YIL044C	AGE2	ArfGAP Effector	YIL044C	SGD:S000001306
YHL021C	AIM17	Altered Inheritance rate of Mitochondria	YHL021C	SGD:S000001013
YPR004C	AIM45	Altered Inheritance rate of Mitochondria	YPR004C	SGD:S000006208
YFR016C	AIP5	Actin Interacting Protein	YFR016C	SGD:S000001912
YPL061W	ALD6	ALdehyde Dehydrogenase	YPL061W	SGD:S000005982
YEL036C	ANP1	ANP and osmotic sensitive	YEL036C	SGD:S000000762
YCL050C	APA1	AP4A phosphorylase	YCL050C	SGD:S000000555
YPR029C	APL4	clathrin Adaptor Protein complex Large chain	YPR029C	SGD:S000006233
YPL195W	APL5	clathrin Adaptor Protein complex Large chain	YPL195W	SGD:S000006116
YPL259C	APM1	clathrin Adaptor Protein complex Medium chain	YPL259C	SGD:S000006180
YBL019W	APN2	APurinic/apyrimidinic eNdonuclease	YBL019W	SGD:S000000115
YER036C	ARB1	ATP-binding cassette protein involved in Ribosome Biogenesis	YER036C	SGD:S000000838
YDL192W	ARF1	ADP-Ribosylation Factor	YDL192W	SGD:S000002351
YMR116C	ASC1	Absence of growth Suppressor of Cyp1	YMR116C	SGD:S000004722
YNL008C	ASI3	Amino acid Sensor-Independent	YNL008C	SGD:S000004953
YPR049C	ATG11	AuTophaGy related	YPR049C	SGD:S000006253
YOL082W	ATG19	AuTophaGy related	YOL082W	SGD:S000005442
YLR189C	ATG26	AuTophaGy related	YLR189C	SGD:S000004179
YJL178C	ATG27	AuTophaGy related	YJL178C	SGD:S000003714
YBL078C	ATG8	AuTophaGy related	YBL078C	SGD:S000000174
YBL099W	ATP1	ATP synthase	YBL099W	SGD:S000000195
YLR393W	ATP10	ATP synthase	YLR393W	SGD:S000004385
YBR068C	BAP2	Branched-chain Amino acid Permease	YBR068C	SGD:S000000272
YHR208W	BAT1	Branched-chain Amino acid Transaminase	YHR208W	SGD:S000001251
YMR237W	BCH1	Bud7 and Chs6 Homolog	YMR237W	SGD:S000004850
YOR198C	BFR1	BreFeldin A Resistance	YOR198C	SGD:S000005724
YJL058C	BIT61	Binding partner of Tor2p	YJL058C	SGD:S000003594
YER177W	BMH1	Brain Modulosignalin Homolog	YER177W	SGD:S000000979
YDR099W	BMH2	Brain Modulosignalin Homolog	YDR099W	SGD:S000002506
YNL271C	BNI1	Bud Neck Involved	YNL271C	SGD:S000005215
YLL015W	BPT1	Bile Pigment Transporter	YLL015W	SGD:S000003938
YNR051C	BRE5	BREfeldin A sensitivity	YNR051C	SGD:S000005334
YBR290W	BSD2	Bypass Sod1p Defects	YBR290W	SGD:S000000494
YPR171W	BSP1	Binding protein of Synaptojanin Polyphosphoinositide phosphatase domain	YPR171W	SGD:S000006375
YML111W	BUL2	Binds Ubiquitin Ligase	YML111W	SGD:S000004579
YOR276W	CAF20	Cap Associated Factor	YOR276W	SGD:S000005802
YER048C	CAJ1		YER048C	SGD:S000000850
YGR174C	CBP4	Cytochrome B mRNA Processing	YGR174C	SGD:S000003406
YPR025C	CCL1		YPR025C	SGD:S000006229
YDR188W	CCT6	Chaperonin Containing TCP-1	YDR188W	SGD:S000002596
YJL008C	CCT8	Chaperonin Containing TCP-1	YJL008C	SGD:S000003545
YLR110C	CCW12	Covalently linked Cell Wall protein	YLR110C	SGD:S000004100
YAL038W	CDC19	Cell Division Cycle	YAL038W	SGD:S000000036
YLR310C	CDC25	Cell Division Cycle	YLR310C	SGD:S000004301
YBR160W	CDC28	Cell Division Cycle	YBR160W	SGD:S000000364
YDL126C	CDC48	Cell Division Cycle	YDL126C	SGD:S000002284
YLR418C	CDC73	Cell Division Cycle	YLR418C	SGD:S000004410
YNR001C	CIT1	CITrate synthase	YNR001C	SGD:S000005284
YPR119W	CLB2	CycLin B	YPR119W	SGD:S000006323
YGL215W	CLG1	Cyclin-Like Gene	YGL215W	SGD:S000003183
YAL040C	CLN3	CycLiN	YAL040C	SGD:S000000038
YFR014C	CMK1	CalModulin dependent protein Kinase	YFR014C	SGD:S000001910
YOL096C	COQ3	COenzyme Q	YOL096C	SGD:S000005456
YNR075W	COS10	COnserved Sequence	YNR075W	SGD:S000005358
YPL132W	COX11	Cytochrome c OXidase	YPL132W	SGD:S000006053
YDR231C	COX20	Cytochrome c OXidase	YDR231C	SGD:S000002639
YLR216C	CPR6	Cyclosporin-sensitive Proline Rotamase	YLR216C	SGD:S000004206
YLR241W	CSC1	Calcium permeable Stress-gated cation Channel	YLR241W	SGD:S000004231
YBR042C	CST26	Chromosome STability	YBR042C	SGD:S000000246
YPR135W	CTF4	Chromosome Transmission Fidelity	YPR135W	SGD:S000006339
YPL181W	CTI6	Cyc8-Tup1 Interacting protein	YPL181W	SGD:S000006102
YOL145C	CTR9	Cln Three (CLN3) Requiring	YOL145C	SGD:S000005505
YMR264W	CUE1	Coupling of Ubiquitin conjugation to ER degradation	YMR264W	SGD:S000004877
YGL027C	CWH41	Calcofluor White Hypersensitive	YGL027C	SGD:S000002995
YOR037W	CYC2	CYtochrome C	YOR037W	SGD:S000005563
YBR112C	CYC8	CYtochrome C	YBR112C	SGD:S000000316
YKL087C	CYT2	CYTochrome-c1-heme-lyase	YKL087C	SGD:S000001570
YDL031W	DBP10	Dead Box Protein	YDL031W	SGD:S000002189
YOL149W	DCP1	mRNA DeCaPping	YOL149W	SGD:S000005509
YOR204W	DED1	Defines Essential Domain	YOR204W	SGD:S000005730
YKL054C	DEF1	RNAPII DEgradation Factor	YKL054C	SGD:S000001537
YMR238W	DFG5	Defective for Filamentous Growth	YMR238W	SGD:S000004851
YOR311C	DGK1	DiacylGlycerol Kinase	YOR311C	SGD:S000005838
YDL160C	DHH1	DEAD box Helicase Homolog	YDL160C	SGD:S000002319
YPL265W	DIP5	DIcarboxylic amino acid Permease	YPL265W	SGD:S000006186
YOL021C	DIS3	homolog of S. pombe dis3 (chromosome DISjunction)	YOL021C	SGD:S000005381
YDR068W	DOS2		YDR068W	SGD:S000002475
YDR284C	DPP1	Diacylglycerol Pyrophosphate Phosphatase	YDR284C	SGD:S000002692
YMR276W	DSK2	Dominant Suppressor of kar1	YMR276W	SGD:S000004889
YIR010W	DSN1	Dosage Suppressor of NNF1	YIR010W	SGD:S000001449
YMR128W	ECM16	ExtraCellular Mutant	YMR128W	SGD:S000004735
YOR133W	EFT1	Elongation Factor Two	YOR133W	SGD:S000005659
YDR385W	EFT2	Elongation Factor Two	YDR385W	SGD:S000002793
YDR036C	EHD3		YDR036C	SGD:S000002443
YJL196C	ELO1	ELOngation defective	YJL196C	SGD:S000003732
YCR034W	ELO2	fatty acid ELOngation	YCR034W	SGD:S000000630
YLR372W	ELO3	fatty acid ELOngation	YLR372W	SGD:S000004364
YFL048C	EMP47		YFL048C	SGD:S000001846
YMR124W	EPO1	Endoplasmic reticulum POlarization	YMR124W	SGD:S000004731
YMR202W	ERG2	ERGosterol biosynthesis	YMR202W	SGD:S000004815
YGL012W	ERG4	ERGosterol biosynthesis	YGL012W	SGD:S000002980
YML008C	ERG6	ERGosterol biosynthesis	YML008C	SGD:S000004467
YCR075C	ERS1	ERd Suppressor	YCR075C	SGD:S000000671
YGR284C	ERV29	ER Vesicle	YGR284C	SGD:S000003516
YNL125C	ESBP6		YNL125C	SGD:S000005069
YMR219W	ESC1	Establishes Silent Chromatin	YMR219W	SGD:S000004832
YIL151C	ESL1	EST/SMG-like	YIL151C	SGD:S000001413
YJR017C	ESS1	ESSential	YJR017C	SGD:S000003778
YMR246W	FAA4	Fatty Acid Activation	YMR246W	SGD:S000004860
YKL182W	FAS1	Fatty Acid Synthetase	YKL182W	SGD:S000001665
YKL060C	FBA1	Fructose-1,6-Bisphosphate Aldolase	YKL060C	SGD:S000001543
YBR101C	FES1	Factor Exchange for Ssa1p	YBR101C	SGD:S000000305
YFL041W	FET5	FErrous Transport	YFL041W	SGD:S000001853
YDR130C	FIN1	Filaments In between Nuclei	YDR130C	SGD:S000002537
YIL065C	FIS1	mitochondrial FISsion	YIL065C	SGD:S000001327
YER182W	FMP10	Found in Mitochondrial Proteome	YER182W	SGD:S000000984
YDR519W	FPR2	FKBP Proline Rotamase	YDR519W	SGD:S000002927
YLL029W	FRA1	Fe Repressor of Activation	YLL029W	SGD:S000003952
YAL028W	FRT2	Functionally Related to TCP1	YAL028W	SGD:S000000026
YER145C	FTR1	Fe TRansporter	YER145C	SGD:S000000947
YCL027W	FUS1	cell FUSion	YCL027W	SGD:S000000532
YLR343W	GAS2	Glycophospholipid-Anchored Surface protein	YLR343W	SGD:S000004335
YGL195W	GCN1	General Control Nonderepressible	YGL195W	SGD:S000003163
YDL226C	GCS1	Growth Cold Sensitive	YDL226C	SGD:S000002385
YPL110C	GDE1	GlycerophosphoDiEsterase	YPL110C	SGD:S000006031
YCL039W	GID7	Glucose Induced Degradation deficient	YCL039W	SGD:S000000544
YNL255C	GIS2	GIg Suppressor	YNL255C	SGD:S000005199
YPR035W	GLN1	GLutamiNe metabolism	YPR035W	SGD:S000006239
YEL046C	GLY1	GLYcine requiring	YEL046C	SGD:S000000772
YDR508C	GNP1	GlutamiNe Permease	YDR508C	SGD:S000002916
YPR160W	GPH1	Glycogen PHosphorylase	YPR160W	SGD:S000006364
YDR331W	GPI8	GlycosylPhosphatidylInositol anchor biosynthesis	YDR331W	SGD:S000002739
YKL152C	GPM1	Glycerate PhosphoMutase	YKL152C	SGD:S000001635
YGL181W	GTS1	Glycine Threonine Serine repeat protein	YGL181W	SGD:S000003149
YPL249C	GYP5	Gtpase-activating protein for Ypt Proteins	YPL249C	SGD:S000006170
YMR290C	HAS1	Helicase Associated with Set1	YMR290C	SGD:S000004903
YDL223C	HBT1	HuB1 Target	YDL223C	SGD:S000002382
YMR207C	HFA1		YMR207C	SGD:S000004820
YPL254W	HFI1	Histone H2A Functional Interactor	YPL254W	SGD:S000006175
YCL030C	HIS4	HIStidine requiring	YCL030C	SGD:S000000535
YLR113W	HOG1	High Osmolarity Glycerol response	YLR113W	SGD:S000004103
YNL004W	HRB1	Hypothetical RNA-Binding protein	YNL004W	SGD:S000004949
YOL013C	HRD1	HMG-coA Reductase Degradation	YOL013C	SGD:S000005373
YMR186W	HSC82		YMR186W	SGD:S000004798
YGL073W	HSF1	Heat Shock transcription Factor	YGL073W	SGD:S000003041
YKL101W	HSL1	Histone Synthetic Lethal	YKL101W	SGD:S000001584
YOR020C	HSP10	Heat Shock Protein	YOR020C	SGD:S000005546
YLL026W	HSP104	Heat Shock Protein	YLL026W	SGD:S000003949
YJL159W	HSP150	Heat Shock Protein	YJL159W	SGD:S000003695
YBR072W	HSP26	Heat Shock Protein	YBR072W	SGD:S000000276
YDR171W	HSP42	Heat Shock Protein	YDR171W	SGD:S000002578
YLR259C	HSP60	Heat Shock Protein	YLR259C	SGD:S000004249
YDR258C	HSP78	Heat Shock Protein	YDR258C	SGD:S000002666
YPL240C	HSP82	Heat Shock Protein	YPL240C	SGD:S000006161
YLL058W	HSU1	Hydrogen Sulfide Utilizing	YLL058W	SGD:S000003981
YNL157W	IGO1	Initiation of G zerO	YNL157W	SGD:S000005101
YLR384C	IKI3	Insensitive to KIller toxin	YLR384C	SGD:S000004376
YCL009C	ILV6	IsoLeucine Valine	YCL009C	SGD:S000000515
YNL075W	IMP4	Interacting with Mpp10p	YNL075W	SGD:S000005019
YLR413W	INA1	INdicator of Abscission	YLR413W	SGD:S000004405
YPL017C	IRC15	Increased Recombination Centers	YPL017C	SGD:S000005938
YEL001C	IRC22	Increased Recombination Centers	YEL001C	SGD:S000000727
YKL032C	IXR1	Intrastrand cross (X)-link Recognition	YKL032C	SGD:S000001515
YJL034W	KAR2	KARyogamy	YJL034W	SGD:S000003571
YDR367W	KEI1	Kex2-cleavable protein Essential for Inositol phosphorylceramide synthesis	YDR367W	SGD:S000002775
YCR091W	KIN82	protein KINase	YCR091W	SGD:S000000687
YHR186C	KOG1	Kontroller Of Growth	YHR186C	SGD:S000001229
YPR159W	KRE6	Killer toxin REsistant	YPR159W	SGD:S000006363
YCL059C	KRR1	contains KRR-R motif	YCL059C	SGD:S000000564
YJL207C	LAA1	Large AP-1 Accessory	YJL207C	SGD:S000003743
YKL073W	LHS1	Lumenal Hsp Seventy	YKL073W	SGD:S000001556
YJL124C	LSM1	Like SM	YJL124C	SGD:S000003660
YNL268W	LYP1	LYsine-specific Permease	YNL268W	SGD:S000005212
YLR244C	MAP1	Methionine AminoPeptidase	YLR244C	SGD:S000004234
YOR298C-A	MBF1	Multiprotein Bridging Factor	YOR298C-A	SGD:S000007253
YOR197W	MCA1	MetaCAspase	YOR197W	SGD:S000005723
YBL023C	MCM2	MiniChromosome Maintenance	YBL023C	SGD:S000000119
YEL032W	MCM3	MiniChromosome Maintenance	YEL032W	SGD:S000000758
YPR019W	MCM4	MiniChromosome Maintenance	YPR019W	SGD:S000006223
YLR274W	MCM5	MiniChromosome Maintenance	YLR274W	SGD:S000004264
YGL201C	MCM6	MiniChromosome Maintenance	YGL201C	SGD:S000003169
YBR202W	MCM7	MiniChromosome Maintenance	YBR202W	SGD:S000000406
YKL150W	MCR1	Mitochondrial NADH-Cytochrome b5 Reductase	YKL150W	SGD:S000001633
YML104C	MDM1	Mitochondrial Distribution and Morphology	YML104C	SGD:S000004572
YOR147W	MDM32	Mitochondrial Distribution and Morphology	YOR147W	SGD:S000005673
YGR264C	MES1	MEthionyl-tRNA Synthetase	YGR264C	SGD:S000003496
YPL060W	MFM1	Mrs2 Function Modulating factor	YPL060W	SGD:S000005981
YML062C	MFT1	Mitochondrial Fusion Targeting	YML062C	SGD:S000004527
YIR033W	MGA2	Multicopy suppressor of GAm1 (snf2)	YIR033W	SGD:S000001472
YKL195W	MIA40	Mitochondrial intermembrane space Import and Assembly	YKL195W	SGD:S000001678
YGR235C	MIC26	MItochondrial contact site and Cristae organizing system	YGR235C	SGD:S000003467
YKR016W	MIC60	MItochondrial contact site and Cristae organizing system	YKR016W	SGD:S000001724
YNL291C	MID1	Mating pheromone-Induced Death	YNL291C	SGD:S000005235
YNL085W	MKT1	Maintenance of K2 Killer Toxin	YNL085W	SGD:S000005029
YMR167W	MLH1	MutL Homolog	YMR167W	SGD:S000004777
YLR035C	MLH2	MutL Homolog	YLR035C	SGD:S000004025
YKR095W	MLP1	Myosin-Like Protein	YKR095W	SGD:S000001803
YIL149C	MLP2	Myosin-Like Protein	YIL149C	SGD:S000001411
YLL006W	MMM1	Maintenance of Mitochondrial Morphology	YLL006W	SGD:S000003929
YDR245W	MNN10	MaNNosyltransferase	YDR245W	SGD:S000002653
YPL050C	MNN9	MaNNosyltransferase	YPL050C	SGD:S000005971
YIL014W	MNT3	MaNnosylTransferase	YIL014W	SGD:S000001276
YJR074W	MOG1	Multicopy suppressor Of ts Gsp1	YJR074W	SGD:S000003835
YGL178W	MPT5	Multicopy suppressor of Pop Two	YGL178W	SGD:S000003146
YHR039C	MSC7	Meiotic Sister-Chromatid recombination	YHR039C	SGD:S000001081
YPL104W	MSD1	Mitochondrial aminoacyl-tRNA Synthetase, Aspartate (D)	YPL104W	SGD:S000006025
YOL033W	MSE1	Mitochondrial aminoacyl-tRNA Synthetase, Glutamate (E)	YOL033W	SGD:S000005393
YHR120W	MSH1	MutS Homolog	YHR120W	SGD:S000001162
YGR028W	MSP1	Mitochondrial Sorting of Proteins	YGR028W	SGD:S000003260
YDR208W	MSS4	Multicopy Suppressor of Stt4 mutation	YDR208W	SGD:S000002616
YGR055W	MUP1	Methionine UPtake	YGR055W	SGD:S000003287
YER156C	MYG1		YER156C	SGD:S000000958
YKL129C	MYO3	MYOsin	YKL129C	SGD:S000001612
YMR109W	MYO5	MYOsin	YMR109W	SGD:S000004715
YGL122C	NAB2	Nuclear polyAdenylated RNA-Binding	YGL122C	SGD:S000003090
YNL124W	NAF1	Nuclear Assembly Factor	YNL124W	SGD:S000005068
YLR382C	NAM2	Nuclear Accommodation of Mitochondria	YLR382C	SGD:S000004374
YKR048C	NAP1	Nucleosome Assembly Protein	YKR048C	SGD:S000001756
YGR147C	NAT2	N-terminal AcetylTransferase	YGR147C	SGD:S000003379
YOL070C	NBA1	Nap1p and Bud neck Associated	YOL070C	SGD:S000005431
YHR042W	NCP1	NADP-Cytochrome P450 reductase	YHR042W	SGD:S000001084
YIL144W	NDC80	Nuclear Division Cycle	YIL144W	SGD:S000001406
YFR002W	NIC96	Nucleoporin-Interacting Component of 96 kDa	YFR002W	SGD:S000001898
YHR170W	NMD3	Nonsense-Mediated mRNA Decay	YHR170W	SGD:S000001213
YLR195C	NMT1	N-Myristoyl Transferase	YLR195C	SGD:S000004185
YPR144C	NOC4	NucleOlar Complex associated	YPR144C	SGD:S000006348
YNR053C	NOG2	NucleOlar G-protein	YNR053C	SGD:S000005336
YJR072C	NPA3	Nucleolar Preribosomal Associated	YJR072C	SGD:S000003833
YMR091C	NPL6	Nuclear Protein Localization	YMR091C	SGD:S000004697
YPL233W	NSL1	Nnf1 Synthetic Lethal	YPL233W	SGD:S000006154
YJL041W	NSP1	NucleoSkeletal-like Protein	YJL041W	SGD:S000003577
YKL068W	NUP100	NUclear Pore	YKL068W	SGD:S000001551
YMR047C	NUP116	NUclear Pore	YMR047C	SGD:S000004650
YIL115C	NUP159	NUclear Pore	YIL115C	SGD:S000001377
YJL039C	NUP192	NUclear Pore	YJL039C	SGD:S000003576
YGL172W	NUP49	NUclear Pore	YGL172W	SGD:S000003140
YGR119C	NUP57	NUclear Pore	YGR119C	SGD:S000003351
YLR093C	NYV1	New Yeast V-SNARE	YLR093C	SGD:S000004083
YKL120W	OAC1	OxaloAcetate Carrier	YKL120W	SGD:S000001603
YBR230C	OM14	Outer Membrane Protein of 14 kDa	YBR230C	SGD:S000000434
YOL032W	OPI10	OverProducer of Inositol	YOL032W	SGD:S000005392
YJL212C	OPT1	OligoPeptide Transporter	YJL212C	SGD:S000003748
YMR226C	ORA1	OxidoReductase of Alcohols	YMR226C	SGD:S000004839
YML065W	ORC1	Origin Recognition Complex	YML065W	SGD:S000004530
YGR038W	ORM1		YGR038W	SGD:S000003270
YLR350W	ORM2		YLR350W	SGD:S000004342
YFL044C	OTU1	Ovarian TUmor	YFL044C	SGD:S000001850
YER154W	OXA1	cytochrome OXidase Activity	YER154W	SGD:S000000956
YHR063C	PAN5	PANtothenate biosynthesis	YHR063C	SGD:S000001105
YCR077C	PAT1	Protein Associated with Topoisomerase II	YCR077C	SGD:S000000673
YNL181W	PBR1	Potentiates Bioactive compound Response	YNL181W	SGD:S000005125
YDL127W	PCL2	Pho85 CycLin	YDL127W	SGD:S000002285
YER059W	PCL6	Pho85 CycLin	YER059W	SGD:S000000861
YPL219W	PCL8	Pho85 CycLin	YPL219W	SGD:S000006140
YLR044C	PDC1	Pyruvate DeCarboxylase	YLR044C	SGD:S000004034
YOR328W	PDR10	Pleiotropic Drug Resistance	YOR328W	SGD:S000005855
YIL013C	PDR11	Pleiotropic Drug Resistance	YIL013C	SGD:S000001275
YPL058C	PDR12	Pleiotropic Drug Resistance	YPL058C	SGD:S000005979
YDR406W	PDR15	Pleiotropic Drug Resistance	YDR406W	SGD:S000002814
YNR070W	PDR18	Pleiotropic Drug Resistance	YNR070W	SGD:S000005353
YCR044C	PER1	protein Processing in the ER	YCR044C	SGD:S000000640
YOL044W	PEX15	PEroXisome related	YOL044W	SGD:S000005404
YDR479C	PEX29	PEroXisome related	YDR479C	SGD:S000002887
YBR196C	PGI1	PhosphoGlucoIsomerase	YBR196C	SGD:S000000400
YPL031C	PHO85	PHOsphate metabolism	YPL031C	SGD:S000005952
YJL198W	PHO90	PHOsphate metabolism	YJL198W	SGD:S000003734
YNR013C	PHO91	PHOsphate metabolism	YNR013C	SGD:S000005296
YER053C	PIC2	PI Carrier	YER053C	SGD:S000000855
YGR086C	PIL1	Phosphorylation Inhibited by Long chain bases	YGR086C	SGD:S000003318
YBL051C	PIN4	Psi+ INducibility	YBL051C	SGD:S000000147
YPR113W	PIS1	Phosphatidyl Inositol Synthase	YPR113W	SGD:S000006317
YCR024C-A	PMP1	Plasma Membrane Proteolipid	YCR024C-A	SGD:S000000619
YNL082W	PMS1	PostMeiotic Segregation	YNL082W	SGD:S000005026
YLR209C	PNP1	purine nucleoside phosphorylase	YLR209C	SGD:S000004199
YNL102W	POL1	POLymerase	YNL102W	SGD:S000005046
YMR129W	POM152	POre Membrane	YMR129W	SGD:S000004736
YNL055C	POR1	PORin	YNL055C	SGD:S000005000
YER012W	PRE1	PRoteinase yscE	YER012W	SGD:S000000814
YML092C	PRE8	PRoteinase yscE	YML092C	SGD:S000004557
YAR031W	PRM9	Pheromone-Regulated Membrane protein	YAR031W	SGD:S000000078
YKL012W	PRP40	Pre-mRNA Processing	YKL012W	SGD:S000001495
YMR308C	PSE1	Protein Secretion Enhancer	YMR308C	SGD:S000004925
YKL077W	PSG1	Pma1 Stabilization in the Golgi	YKL077W	SGD:S000001560
YDR055W	PST1	Protoplasts-SecreTed	YDR055W	SGD:S000002462
YDR032C	PST2	Protoplasts-SecreTed	YDR032C	SGD:S000002439
YOR090C	PTC5	Phosphatase Two C	YOR090C	SGD:S000005616
YJR059W	PTK2	Putative serine/Threonine protein Kinase	YJR059W	SGD:S000003820
YPR042C	PUF2	PUmilio-homology domain Family	YPR042C	SGD:S000006246
YLL013C	PUF3	PUmilio-homology domain Family	YLL013C	SGD:S000003936
YHR037W	PUT2	Proline UTilization	YHR037W	SGD:S000001079
YPL147W	PXA1	PeroXisomal ABC-transporter	YPL147W	SGD:S000006068
YPL022W	RAD1	RADiation sensitive	YPL022W	SGD:S000005943
YLR084C	RAX2		YLR084C	SGD:S000004074
YPL246C	RBD2		YPL246C	SGD:S000006167
YAL036C	RBG1	RiBosome interacting Gtpase	YAL036C	SGD:S000000034
YGR173W	RBG2	RiBosome interacting Gtpase	YGR173W	SGD:S000003405
YLR248W	RCK2	Radiation sensitivity Complementing Kinase	YLR248W	SGD:S000004238
YOR220W	RCN2	Regulator of CalciNeurin	YOR220W	SGD:S000005746
YPL010W	RET3	RETrieval from ER	YPL010W	SGD:S000005931
YPL167C	REV3	REVersionless	YPL167C	SGD:S000006088
YBR052C	RFS1	Rad55 (Fifty-five) Suppressor	YBR052C	SGD:S000000256
YLR071C	RGR1	Resistant to Glucose Repression	YLR071C	SGD:S000004061
YNL002C	RLP7	Ribosomal-Like Protein	YNL002C	SGD:S000004947
YER070W	RNR1	RiboNucleotide Reductase	YER070W	SGD:S000000872
YJL026W	RNR2	RiboNucleotide Reductase	YJL026W	SGD:S000003563
YGR180C	RNR4	RiboNucleotide Reductase	YGR180C	SGD:S000003412
YPR010C	RPA135	RNA Polymerase A	YPR010C	SGD:S000006214
YOR341W	RPA190	RNA Polymerase A	YOR341W	SGD:S000005868
YPR190C	RPC82	RNA Polymerase C	YPR190C	SGD:S000006394
YKR081C	RPF2	Ribosome Production Factor	YKR081C	SGD:S000001789
YOL127W	RPL25	Ribosomal Protein of the Large subunit	YOL127W	SGD:S000005487
YLR344W	RPL26A	Ribosomal Protein of the Large subunit	YLR344W	SGD:S000004336
YDL075W	RPL31A	Ribosomal Protein of the Large subunit	YDL075W	SGD:S000002233
YHR027C	RPN1	Regulatory Particle Non-ATPase	YHR027C	SGD:S000001069
YHR200W	RPN10	Regulatory Particle Non-ATPase	YHR200W	SGD:S000001243
YFR004W	RPN11	Regulatory Particle Non-ATPase	YFR004W	SGD:S000001900
YIL075C	RPN2	Regulatory Particle Non-ATPase	YIL075C	SGD:S000001337
YDL140C	RPO21	RNA POlymerase	YDL140C	SGD:S000002299
YGR214W	RPS0A	Ribosomal Protein of the Small subunit	YGR214W	SGD:S000003446
YOR293W	RPS10A	Ribosomal Protein of the Small subunit	YOR293W	SGD:S000005819
YOR369C	RPS12	Ribosomal Protein of the Small subunit	YOR369C	SGD:S000005896
YDR064W	RPS13	Ribosomal Protein of the Small subunit	YDR064W	SGD:S000002471
YCR031C	RPS14A	Ribosomal Protein of the Small subunit	YCR031C	SGD:S000000627
YOL040C	RPS15	Ribosomal Protein of the Small subunit	YOL040C	SGD:S000005400
YML024W	RPS17A	Ribosomal Protein of the Small subunit	YML024W	SGD:S000004486
YDR450W	RPS18A	Ribosomal Protein of the Small subunit	YDR450W	SGD:S000002858
YOL121C	RPS19A	Ribosomal Protein of the Small subunit	YOL121C	SGD:S000005481
YLR441C	RPS1A	Ribosomal Protein of the Small subunit	YLR441C	SGD:S000004433
YGL123W	RPS2	Ribosomal Protein of the Small subunit	YGL123W	SGD:S000003091
YHL015W	RPS20	Ribosomal Protein of the Small subunit	YHL015W	SGD:S000001007
YJL190C	RPS22A	Ribosomal Protein of the Small subunit	YJL190C	SGD:S000003726
YKL156W	RPS27A	Ribosomal Protein of the Small subunit	YKL156W	SGD:S000001639
YNL178W	RPS3	Ribosomal Protein of the Small subunit	YNL178W	SGD:S000005122
YLR167W	RPS31	Ribosomal Protein of the Small subunit	YLR167W	SGD:S000004157
YPL090C	RPS6A	Ribosomal Protein of the Small subunit	YPL090C	SGD:S000006011
YOR096W	RPS7A	Ribosomal Protein of the Small subunit	YOR096W	SGD:S000005622
YBL072C	RPS8A	Ribosomal Protein of the Small subunit	YBL072C	SGD:S000000168
YPL081W	RPS9A	Ribosomal Protein of the Small subunit	YPL081W	SGD:S000006002
YKL145W	RPT1	Regulatory Particle Triple-A protein, or Regulatory Particle Triphosphatase	YKL145W	SGD:S000001628
YOR117W	RPT5	Regulatory Particle Triple-A protein, or Regulatory Particle Triphosphatase	YOR117W	SGD:S000005643
YPL012W	RRP12	Ribosomal RNA Processing	YPL012W	SGD:S000005933
YMR229C	RRP5	Ribosomal RNA Processing	YMR229C	SGD:S000004842
YOR001W	RRP6	Ribosomal RNA Processing	YOR001W	SGD:S000005527
YLR357W	RSC2	Remodel the Structure of Chromatin	YLR357W	SGD:S000004349
YDR303C	RSC3	Remodel the Structure of Chromatin	YDR303C	SGD:S000002711
YER125W	RSP5	Reverses Spt- Phenotype	YER125W	SGD:S000000927
YDR233C	RTN1	ReTiculoN-like	YDR233C	SGD:S000002641
YER129W	SAK1	Snf1 Activating Kinase	YER129W	SGD:S000000931
YLR180W	SAM1	S-AdenosylMethionine requiring	YLR180W	SGD:S000004170
YNL026W	SAM50	Sorting and Assembly Machinery	YNL026W	SGD:S000004971
YDR143C	SAN1	Sir Antagonist	YDR143C	SGD:S000002550
YKL117W	SBA1	increased Sensitivity to Benzoquinone Ansamycins	YKL117W	SGD:S000001600
YER087C-B	SBH1	Sec61 beta homolog	YER087C-B	SGD:S000002128
YHL034C	SBP1		YHL034C	SGD:S000001026
YPR129W	SCD6	Suppressor of Clathrin Deficiency	YPR129W	SGD:S000006333
YGL126W	SCS3	Suppressor of Choline Sensitivity	YGL126W	SGD:S000003094
YDR164C	SEC1	SECretory	YDR164C	SGD:S000002571
YLR166C	SEC10	SECretory	YLR166C	SGD:S000004156
YGL233W	SEC15	SECretory	YGL233W	SGD:S000003202
YDR498C	SEC20	SECretory	YDR498C	SGD:S000002906
YDR166C	SEC5	SECretory	YDR166C	SGD:S000002573
YOR254C	SEC63	SECretory	YOR254C	SGD:S000005780
YDR170C	SEC7	SECretory	YDR170C	SGD:S000002577
YJR095W	SFC1	Succinate-Fumarate Carrier	YJR095W	SGD:S000003856
YOR073W	SGO1	ShuGOshin (Japanese for "guardian spirit")	YOR073W	SGD:S000005599
YOR057W	SGT1	Suppressor of G2 (Two) allele of skp1	YOR057W	SGD:S000005583
YOR007C	SGT2	Small Glutamine-rich Tetratricopeptide repeat-containing protein	YOR007C	SGD:S000005533
YLR058C	SHM2	Serine HydroxyMethyltransferase	YLR058C	SGD:S000004048
YDL212W	SHR3	Super high Histidine Resistant	YDL212W	SGD:S000002371
YLR079W	SIC1	Substrate/Subunit Inhibitor of Cyclin-dependent protein kinase	YLR079W	SGD:S000004069
YNL257C	SIP3	SNF1-Interacting Protein	YNL257C	SGD:S000005201
YLR442C	SIR3	Silent Information Regulator	YLR442C	SGD:S000004434
YNL007C	SIS1	SIt4 Suppressor	YNL007C	SGD:S000004952
YLR187W	SKG3	Suppressor of lethality of Kex2 Gas1 double null mutant	YLR187W	SGD:S000004177
YLR398C	SKI2	SuperKIller	YLR398C	SGD:S000004390
YDR328C	SKP1	Suppressor of Kinetochore Protein mutant	YDR328C	SGD:S000002736
YBL007C	SLA1	Synthetic Lethal with ABP1	YBL007C	SGD:S000000103
YDR189W	SLY1	Suppressor of Loss of Ypt1	YDR189W	SGD:S000002597
YLR383W	SMC6	Structural Maintenance of Chromosomes	YLR383W	SGD:S000004375
YBR172C	SMY2	Suppressor of MYo2-66	YBR172C	SGD:S000000376
YDL123W	SNA4	Sensitivity to NA+	YDL123W	SGD:S000002281
YDR477W	SNF1	Sucrose NonFermenting	YDR477W	SGD:S000002885
YOR290C	SNF2	Sucrose NonFermenting	YOR290C	SGD:S000005816
YGL115W	SNF4	Sucrose NonFermenting	YGL115W	SGD:S000003083
YDR011W	SNQ2	Sensitivity to 4-NitroQuinoline-N-oxide	YDR011W	SGD:S000002418
YOL148C	SPT20	SuPpressor of Ty	YOL148C	SGD:S000005508
YAL005C	SSA1	Stress-Seventy subfamily A	YAL005C	SGD:S000000004
YER103W	SSA4	Stress-Seventy subfamily A	YER103W	SGD:S000000905
YDL229W	SSB1	Stress-Seventy subfamily B	YDL229W	SGD:S000002388
YNL209W	SSB2	Stress-Seventy subfamily B	YNL209W	SGD:S000005153
YJR045C	SSC1	Stress-Seventy subfamily C	YJR045C	SGD:S000003806
YPL106C	SSE1	Stress Seventy subfamily E	YPL106C	SGD:S000006027
YBR169C	SSE2	Stress Seventy subfamily E	YBR169C	SGD:S000000373
YIL030C	SSM4	Suppressor of mrna Stability Mutant	YIL030C	SGD:S000001292
YPL232W	SSO1	Supressor of Sec One	YPL232W	SGD:S000006153
YOR242C	SSP2	Sporulation SPecific	YOR242C	SGD:S000005768
YDR103W	STE5	STErile	YDR103W	SGD:S000002510
YCL032W	STE50	STErile	YCL032W	SGD:S000000537
YKL209C	STE6	STErile	YKL209C	SGD:S000001692
YOR027W	STI1	STress Inducible	YOR027W	SGD:S000005553
YGL022W	STT3	STaurosporine and Temperature sensitive	YGL022W	SGD:S000002990
YPR086W	SUA7	Suppressor of Upstream AUG	YPR086W	SGD:S000006290
YDR172W	SUP35	SUPpressor	YDR172W	SGD:S000002579
YBR143C	SUP45	SUPpressor	YBR143C	SGD:S000000347
YMR149W	SWP1	Suppressor of a WbP1 mutation	YMR149W	SGD:S000004757
YIL047C	SYG1	Suppressor of Yeast Gpa1	YIL047C	SGD:S000001309
YPR095C	SYT1	Suppressor of ypt3	YPR095C	SGD:S000006299
YPR140W	TAZ1	TAfaZzin	YPR140W	SGD:S000006344
YNL087W	TCB2	Three Calcium and lipid Binding domains (TriCalBins)	YNL087W	SGD:S000005031
YPL180W	TCO89	Tor Complex One	YPL180W	SGD:S000006101
YHR009C	TDA3	Topoisomerase I Damage Affected	YHR009C	SGD:S000001051
YGR192C	TDH3	Triose-phosphate DeHydrogenase	YGR192C	SGD:S000003424
YKL081W	TEF4	Translation Elongation Factor	YKL081W	SGD:S000001564
YPR056W	TFB4	Transcription Factor B subunit 4	YPR056W	SGD:S000006260
YLR004C	THI73	THIamine regulon	YLR004C	SGD:S000003994
YPR016C	TIF6	Translation Initiation Factor	YPR016C	SGD:S000006220
YOR297C	TIM18	Translocase of the Inner Mitochondrial membrane	YOR297C	SGD:S000005823
YNR017W	TIM23	Translocase of the Inner Mitochondrial membrane	YNR017W	SGD:S000005300
YIL022W	TIM44	Translocase of the Inner Mitochondrial membrane	YIL022W	SGD:S000001284
YOR091W	TMA46	Translation Machinery Associated	YOR091W	SGD:S000005617
YJL093C	TOK1		YJL093C	SGD:S000003629
YDR457W	TOM1	Temperature dependent Organization in Mitotic nucleus or Trigger Of Mitosis	YDR457W	SGD:S000002865
YGR082W	TOM20	Translocase of the Outer Mitochondrial membrane	YGR082W	SGD:S000003314
YNL131W	TOM22	Translocase of the Outer Mitochondrial membrane	YNL131W	SGD:S000005075
YMR203W	TOM40	Translocase of the Outer Mitochondrial membrane	YMR203W	SGD:S000004816
YNL121C	TOM70	Translocase of the Outer Mitochondrial membrane	YNL121C	SGD:S000005065
YHR117W	TOM71	Translocase of the Outer Mitochondrial membrane	YHR117W	SGD:S000001159
YOL006C	TOP1	TOPoisomerase	YOL006C	SGD:S000005366
YDR050C	TPI1	Triose-Phosphate Isomerase	YDR050C	SGD:S000002457
YPR156C	TPO3	Transporter of POlyamines	YPR156C	SGD:S000006360
YBR126C	TPS1	Trehalose-6-Phosphate Synthase	YBR126C	SGD:S000000330
YMR218C	TRS130	TRapp Subunit	YMR218C	SGD:S000004831
YGR209C	TRX2	ThioRedoXin	YGR209C	SGD:S000003441
YML028W	TSA1	Thiol-Specific Antioxidant	YML028W	SGD:S000004490
YER093C	TSC11	Temperature-sensitive Suppressors of Csg2 mutants	YER093C	SGD:S000000895
YML100W	TSL1	Trehalose Synthase Long chain	YML100W	SGD:S000004566
YOR187W	TUF1		YOR187W	SGD:S000005713
YCR084C	TUP1	dTMP-UPtake	YCR084C	SGD:S000000680
YHR111W	UBA4	UBiquitin-Activating	YHR111W	SGD:S000001153
YLL039C	UBI4	Ubiquitin	YLL039C	SGD:S000003962
YBL067C	UBP13	UBiquitin-specific Protease	YBL067C	SGD:S000000163
YER151C	UBP3	UBiquitin-specific Protease	YER151C	SGD:S000000953
YDL091C	UBX3	UBiquitin regulatory X	YDL091C	SGD:S000002249
YML088W	UFO1	UV-F-box-HO	YML088W	SGD:S000004553
YPL020C	ULP1	UbL-specific Protease	YPL020C	SGD:S000005941
YIL031W	ULP2	UbL-specific Protease	YIL031W	SGD:S000001293
YOR191W	ULS1	Ubiquitin Ligase for SUMO conjugates	YOR191W	SGD:S000005717
YDR207C	UME6	Unscheduled Meiotic gene Expression	YDR207C	SGD:S000002615
YNL229C	URE2	UREidosuccinate transport	YNL229C	SGD:S000005173
YPR152C	URN1	U2-U5-U6 snRNP, RES complex, and NTC interacting protein	YPR152C	SGD:S000006356
YJL109C	UTP10	U Three Protein	YJL109C	SGD:S000003645
YLR386W	VAC14	VACuole morphology and inheritance mutant	YLR386W	SGD:S000004378
YDL077C	VAM6	VAcuolar Morphogenesis	YDL077C	SGD:S000002235
YGL212W	VAM7	VAcuolar Morphogenesis	YGL212W	SGD:S000003180
Q0140	VAR1		Q0140	SGD:S000007275
YKR105C	VBA5	Vacuolar Basic Amino acid transporter	YKR105C	SGD:S000001813
YDL128W	VCX1	VaCuolar H+/Ca2+ eXchanger	YDL128W	SGD:S000002286
YLR373C	VID22	Vacuolar Import and Degradation	YLR373C	SGD:S000004365
YBR105C	VID24	Vacuolar Import and Degradation	YBR105C	SGD:S000000309
YIL017C	VID28	Vacuolar Import and Degradation	YIL017C	SGD:S000001279
YGL227W	VID30	Vacuolar Import and Degradation	YGL227W	SGD:S000003196
YLR410W	VIP1		YLR410W	SGD:S000004402
YGL036W	VIR1	budding yeast ortholog of VIRMA/Virilizer/VIR	YGL036W	SGD:S000003004
YDL185W	VMA1	Vacuolar Membrane Atpase	YDL185W	SGD:S000002344
YHR039C-A	VMA10		YHR039C-A	SGD:S000002100
YGR106C	VOA1	V0 Assembly protein	YGR106C	SGD:S000003338
YJL154C	VPS35	Vacuolar Protein Sorting	YJL154C	SGD:S000003690
YDR484W	VPS52	Vacuolar Protein Sorting	YDR484W	SGD:S000002892
YDR027C	VPS54	Vacuolar Protein Sorting	YDR027C	SGD:S000002434
YDR372C	VPS74	Vacuolar Protein Sorting	YDR372C	SGD:S000002780
YML097C	VPS9	Vacuolar Protein Sorting	YML097C	SGD:S000004563
YGL225W	VRG4	Vandate Resistance Glycosylation	YGL225W	SGD:S000003193
YML002W	VRL1		YML002W	SGD:S000004461
YFL004W	VTC2	Vacuolar Transporter Chaperone	YFL004W	SGD:S000001890
YPL019C	VTC3	Vacuolar Transporter Chaperone	YPL019C	SGD:S000005940
YOR043W	WHI2	WHIskey	YOR043W	SGD:S000005569
YNL197C	WHI3	WHIskey	YNL197C	SGD:S000005141
YGL173C	XRN1	eXoRiboNuclease	YGL173C	SGD:S000003141
YBR287W	YBR287W		YBR287W	SGD:S000000491
YLL048C	YBT1	Yeast Bile Transporter	YLL048C	SGD:S000003971
YER123W	YCK3	Yeast Casein Kinase	YER123W	SGD:S000000925
YCR043C	YCR043C		YCR043C	SGD:S000000639
YNL064C	YDJ1	Yeast dnaJ	YNL064C	SGD:S000005008
YEL041W	YEF1		YEL041W	SGD:S000000767
YLL012W	YEH1	Yeast steryl Ester Hydrolase	YLL012W	SGD:S000003935
YEL077C	YEL077C		YEL077C	SGD:S000006409
YER158C	YER158C		YER158C	SGD:S000000960
YFR006W	YFR006W		YFR006W	SGD:S000001902
YGR016W	YGR016W		YGR016W	SGD:S000003248
YGR234W	YHB1	Yeast flavoHemogloBin	YGR234W	SGD:S000003466
YPL201C	YIG1	Yeast protein Interacting with Glycerol 3-phosphatase	YPL201C	SGD:S000006122
YJL070C	YJL070C		YJL070C	SGD:S000003606
YLR001C	YLR001C		YLR001C	SGD:S000003991
YLR257W	YLR257W		YLR257W	SGD:S000004247
YML038C	YMD8		YML038C	SGD:S000004502
YMR027W	YMR027W		YMR027W	SGD:S000004629
YNCL0001W	YNCL0001W		YNCL0001W	SGD:S000006683
YNR048W	YNR048W		YNR048W	SGD:S000005331
YOL075C	YOL075C		YOL075C	SGD:S000005435
YPR028W	YOP1	YIP One Partner	YPR028W	SGD:S000006232
YGR281W	YOR1	Yeast Oligomycin Resistance	YGR281W	SGD:S000003513
YDR352W	YPQ2	Yeast PQ-loop protein	YDR352W	SGD:S000002760
YER031C	YPT31	Yeast Protein Two	YER031C	SGD:S000000833
YDR381W	YRA1	Yeast RNA Annealing protein	YDR381W	SGD:S000002789
YBR148W	YSW1		YBR148W	SGD:S000000352
YMR273C	ZDS1	Zillion Different Screens	YMR273C	SGD:S000004886
YNL241C	ZWF1	ZWischenFerment	YNL241C	SGD:S000005185

## Sheet: Ssa3
input	symbol	name	secondaryIdentifier	primaryIdentifier
YNL077W	APJ1	Anti-Prion DnaJ	YNL077W	SGD:S000005021
YBL019W	APN2	APurinic/apyrimidinic eNdonuclease	YBL019W	SGD:S000000115
YIL004C	BET1	Blocked Early in Transport	YIL004C	SGD:S000001266
YNL305C	BXI1	BaX Inhibitor	YNL305C	SGD:S000005249
YKL088W	CAB3	Coenzyme A Biosynthesis	YKL088W	SGD:S000001571
YLR310C	CDC25	Cell Division Cycle	YLR310C	SGD:S000004301
YGL130W	CEG1	Capping Enzyme Guanylyltransferase	YGL130W	SGD:S000003098
YPR119W	CLB2	CycLin B	YPR119W	SGD:S000006323
YGL215W	CLG1	Cyclin-Like Gene	YGL215W	SGD:S000003183
YAL040C	CLN3	CycLiN	YAL040C	SGD:S000000038
YOR250C	CLP1	CLeavage/Polyadenylation factor Ia subunit	YOR250C	SGD:S000005776
YOL096C	COQ3	COenzyme Q	YOL096C	SGD:S000005456
YKL179C	COY1	CASP Of Yeast	YKL179C	SGD:S000001662
YML078W	CPR3	Cyclosporin A-sensitive Proline Rotamase	YML078W	SGD:S000004543
YJR032W	CPR7	Cyclosporin-sensitive Proline Rotamase	YJR032W	SGD:S000003793
YDL160C	DHH1	DEAD box Helicase Homolog	YDL160C	SGD:S000002319
YBR247C	ENP1	Essential Nuclear Protein	YBR247C	SGD:S000000451
YHL010C	ETP1	Ethanol Tolerance Protein	YHL010C	SGD:S000001002
YIL065C	FIS1	mitochondrial FISsion	YIL065C	SGD:S000001327
YGR252W	GCN5	General Control Nonderepressible	YGR252W	SGD:S000003484
YNL255C	GIS2	GIg Suppressor	YNL255C	SGD:S000005199
YLL060C	GTT2	GlutaThione Transferase	YLL060C	SGD:S000003983
YDR044W	HEM13	HEMe biosynthesis	YDR044W	SGD:S000002451
YPL254W	HFI1	Histone H2A Functional Interactor	YPL254W	SGD:S000006175
YMR186W	HSC82		YMR186W	SGD:S000004798
YGL073W	HSF1	Heat Shock transcription Factor	YGL073W	SGD:S000003041
YLL026W	HSP104	Heat Shock Protein	YLL026W	SGD:S000003949
YDR258C	HSP78	Heat Shock Protein	YDR258C	SGD:S000002666
YPL240C	HSP82	Heat Shock Protein	YPL240C	SGD:S000006161
YPL117C	IDI1	Isopentenyl Diphosphate Isomerase	YPL117C	SGD:S000006038
YNL215W	IES2	Ino Eighty Subunit	YNL215W	SGD:S000005159
YBR245C	ISW1	Imitation SWitch subfamily	YBR245C	SGD:S000000449
YKL032C	IXR1	Intrastrand cross (X)-link Recognition	YKL032C	SGD:S000001515
YOR181W	LAS17		YOR181W	SGD:S000005707
YGL219C	MDM34	Mitochondrial Distribution and Morphology	YGL219C	SGD:S000003187
YPL121C	MEI5	MEIosis	YPL121C	SGD:S000006042
YLL006W	MMM1	Maintenance of Mitochondrial Morphology	YLL006W	SGD:S000003929
YLR320W	MMS22	Methyl MethaneSulfonate sensitivity	YLR320W	SGD:S000004312
YNL293W	MSB3	Multicopy Suppressor of Bud Emergence	YNL293W	SGD:S000005237
YDR128W	MTC5	Maintenance of Telomere Capping	YDR128W	SGD:S000002535
YGL122C	NAB2	Nuclear polyAdenylated RNA-Binding	YGL122C	SGD:S000003090
YNL124W	NAF1	Nuclear Assembly Factor	YNL124W	SGD:S000005068
YMR080C	NAM7	Nuclear Accommodation of Mitochondria	YMR080C	SGD:S000004685
YPL146C	NOP53	NucleOlar Protein	YPL146C	SGD:S000006067
YCR077C	PAT1	Protein Associated with Topoisomerase II	YCR077C	SGD:S000000673
YDL127W	PCL2	Pho85 CycLin	YDL127W	SGD:S000002285
YPL219W	PCL8	Pho85 CycLin	YPL219W	SGD:S000006140
YMR123W	PKR1	Pichia farinosa Killer toxin Resistance	YMR123W	SGD:S000004730
YDL095W	PMT1	Protein O-MannosylTransferase	YDL095W	SGD:S000002253
YNL016W	PUB1	PolyUridylate Binding	YNL016W	SGD:S000004961
YEL037C	RAD23	RADiation sensitive	YEL037C	SGD:S000000763
YNL250W	RAD50	RADiation sensitive	YNL250W	SGD:S000005194
YER070W	RNR1	RiboNucleotide Reductase	YER070W	SGD:S000000872
YLR325C	RPL38	Ribosomal Protein of the Large subunit	YLR325C	SGD:S000004317
YFR004W	RPN11	Regulatory Particle Non-ATPase	YFR004W	SGD:S000001900
YDR190C	RVB1	RuVB-like	YDR190C	SGD:S000002598
YPL235W	RVB2	RuVB-like	YPL235W	SGD:S000006156
Q0160	SCEI		Q0160	SGD:S000007279
YLR026C	SED5	Suppressor of Erd2 Deletion	YLR026C	SGD:S000004016
YCL010C	SGF29	SaGa associated Factor	YCL010C	SGD:S000000516
YNL007C	SIS1	SIt4 Suppressor	YNL007C	SGD:S000004952
YKR072C	SIS2	SIt4 Suppressor	YKR072C	SGD:S000001780
YBR081C	SPT7	SuPpressor of Ty's	YBR081C	SGD:S000000285
YER022W	SRB4	Suppressor of RNA polymerase B	YER022W	SGD:S000000824
YGR104C	SRB5	Suppressor of RNA polymerase B	YGR104C	SGD:S000003336
YAL005C	SSA1	Stress-Seventy subfamily A	YAL005C	SGD:S000000004
YER103W	SSA4	Stress-Seventy subfamily A	YER103W	SGD:S000000905
YDL229W	SSB1	Stress-Seventy subfamily B	YDL229W	SGD:S000002388
YNL209W	SSB2	Stress-Seventy subfamily B	YNL209W	SGD:S000005153
YPL042C	SSN3	Suppressor of SNf1	YPL042C	SGD:S000005963
YNL025C	SSN8	Suppressor of SNf1	YNL025C	SGD:S000004970
YLR362W	STE11	STErile	YLR362W	SGD:S000004354
YOR027W	STI1	STress Inducible	YOR027W	SGD:S000005553
YPR086W	SUA7	Suppressor of Upstream AUG	YPR086W	SGD:S000006290
YBR111W-A	SUS1	Sl gene Upstream of ySa1	YBR111W-A	SGD:S000028510
YDR145W	TAF12	TATA binding protein-Associated Factor	YDR145W	SGD:S000002552
YBR198C	TAF5	TATA binding protein-Associated Factor	YBR198C	SGD:S000000402
YGR162W	TIF4631	Translation Initiation Factor	YGR162W	SGD:S000003394
YNR017W	TIM23	Translocase of the Inner Mitochondrial membrane	YNR017W	SGD:S000005300
YNL131W	TOM22	Translocase of the Outer Mitochondrial membrane	YNL131W	SGD:S000005075
YDR449C	UTP6	U Three Protein	YDR449C	SGD:S000002857
YCR043C	YCR043C		YCR043C	SGD:S000000639
YNL064C	YDJ1	Yeast dnaJ	YNL064C	SGD:S000005008
YLR345W	YLR345W		YLR345W	SGD:S000004337

[truncated: 1 more sheets: Ssa4]
